# Supplementary material for: ZnPCl7: a compositionally and structurally unprecedented metal–phospho­rus halide
Source: Acta Crystallogr E Crystallogr Commun. 2026 Jan 20;82(Pt 2):191–3. doi: 10.1107/S2056989026000174 (PMC12874256; doi:10.1107/S2056989026000174)
Supplement: Supplementary file 1 [file e-82-00191-sup1.cif]

##############################################################################
#                                                                            #
# This CIF contains the data in a paper accepted for publication in          #
# Acta Crystallographica Section E. It conforms to the requirements of       #
# Notes for Authors for Acta Crystallographica Section E, and has been       #
# peer reviewed under the auspices of the IUCr Commission on Journals.       #
#                                                                            #
# Full details of the Crystallographic Information File format               #
# are given in the paper "The Crystallographic Information File (CIF):       #
# a New Standard Archive File for Crystallography" by S. R. Hall, F. H.      #
# Allen and I. D. Brown [Acta Cryst. (1991), A47, 655-685].                  #
#                                                                            #
# The current version of the core CIF dictionary is obtainable from          #
# ftp://ftp.iucr.org/pub/cif_core.dic.                                       #
#                                                                            #
# Software is freely available for graphical display of the structure(s)     #
# in this CIF. For information consult the CIF software page                 #
# http://www.iucr.org/resources/cif/software.                                #
#                                                                            #
# This file may be used for bona fide research purposes within the           #
# scientific community so long as proper attribution is given to the journal # 
# article from which it was obtained.                                        #
#                                                                            #
##############################################################################
data_global
_audit_creation_method     'CRYSTALS_ver_14.61_build_7809 '
_chemical_name_systematic
;
<i>catena</i>-Poly[phosphorus tetrachloride [[dichloridozinc]-\m-chlorido]]
;
data_New_Global_Publ_Block
_journal_data_validation_number     ?
_journal_date_recd_electronic     2025-11-03
_journal_date_accepted     2026-01-08
_journal_name_full     'Acta Crystallographica, Section E'
_journal_year     2026
_journal_volume     82
_journal_issue      2
_journal_page_first     0
_journal_page_last     0
_journal_paper_category     GI
_journal_paper_doi     10.1107/S2056989026000174
_journal_coeditor_code     HB8172
_publ_contact_author_name     'Seung-Tae Hong'
_publ_contact_author_address
;
Daegu Gyeongbuk Institute of Science and Technology (DGIST)
Daegu 42988,
Republic of Korea
Department of Chemistry and Chemical Biology, University of New Mexico,
Albuquerque, New Mexico 87131,
United States
;
_publ_contact_author_email     'st.hong@dgist.ac.kr'
_publ_contact_author_fax
;
+44 1865 000000
;
_publ_contact_author_phone
;
+44 1865 000000
;
_publ_section_title
;
ZnPCl~7~: a compositionally and structurally unprecedented metal--phosphorus
halide
;
_publ_section_title_footnote     .
loop_
    _publ_author_name
    _publ_author_footnote
    _publ_author_address
    'Seo, Hyeonjin' .
;
Daegu Gyeongbuk Institute of Science and Technology (DGIST)
Daegu 42988,
Republic of Korea
;
    'Hong, Seung-Tae' .
;
Daegu Gyeongbuk Institute of Science and Technology (DGIST)
Daegu 42988,
Republic of Korea
Department of Chemistry and Chemical Biology, University of New Mexico,
Albuquerque, New Mexico 87131,
USA
;
_publ_section_synopsis
;
The reaction of ZnCl~2~ with PCl~5~ in a 1:1 molar ratio at 623 K produced
single crystals of ZnPCl~7~, which crystallizes in the orthorhombic space
group <i>Ama2</i>. Its extended structure features isolated [PCl~4~]^+^
tetrahedra and one-dimensional chains of corner-sharing ZnCl~2~Cl~2/2~
tetrahedra.
;
data_I
_chemical_formula_moiety     'Cl3 Zn, (Cl4 P)'
_chemical_formula_sum     'Cl7 P Zn'
_chemical_formula_iupac     '[P Cl4] [Zn Cl3]'
_chemical_formula_weight     344.51
_chemical_compound_source     .
_chemical_absolute_configuration     ad
_symmetry_cell_setting     orthorhombic
_symmetry_space_group_name_H-M     'A m a 2 '
_symmetry_space_group_name_Hall     'A 2 -2a'
loop_
    _symmetry_equiv_pos_as_xyz
    'x,y,z'
    'x,y+1/2,z+1/2'
    '-x+1/2,y,z'
    '-x+1/2,y+1/2,z+1/2'
    'x+1/2,-y,z'
    'x+1/2,-y+1/2,z+1/2'
    '-x,-y,z'
    '-x,-y+1/2,z+1/2'
_cell_length_a     7.1775(5)
_cell_length_b     15.5212(8)
_cell_length_c     9.0050(4)
_cell_angle_alpha     90
_cell_angle_beta     90
_cell_angle_gamma     90
_cell_volume     1003.19(10)
_cell_formula_units_Z     4
_cell_measurement_reflns_used     1767
_cell_measurement_theta_min     3.86
_cell_measurement_theta_max     31.34
_cell_measurement_temperature     293
_exptl_crystal_description     'block'
_exptl_crystal_colour     'colourless'
_exptl_crystal_size_max     0.10
_exptl_crystal_size_mid     0.10
_exptl_crystal_size_min     0.10
_exptl_crystal_density_diffrn     2.281
_exptl_crystal_density_meas     ?
_exptl_crystal_density_method     'not measured'
_exptl_crystal_F_000     656
_exptl_absorpt_coefficient_mu     4.392
_exptl_absorpt_correction_type     multi-scan
_exptl_absorpt_process_details
;
(DENZO/SCALEPACK; Otwinowski & Minor, 1997)
;
_exptl_absorpt_correction_T_min     0.64
_exptl_absorpt_correction_T_max     0.64
_exptl_special_details
;
;
_diffrn_ambient_temperature     293
_diffrn_radiation_type     'Mo K\a'
_diffrn_radiation_wavelength     0.71073
_diffrn_radiation_monochromator     'graphite'
_diffrn_measurement_device_type     'Bruker D8 VENTURE'
_diffrn_measurement_device     'Serial'
_diffrn_measurement_method     \w/2\q
_diffrn_reflns_number     19802
_diffrn_reflns_av_R_equivalents     0.050
_diffrn_reflns_av_unetI/netI     0.082
_diffrn_reflns_theta_min     3.861
_diffrn_reflns_theta_max     30.400
_diffrn_reflns_theta_full     30.400
_diffrn_measured_fraction_theta_max     0.998
_diffrn_measured_fraction_theta_full     0.998
_diffrn_reflns_limit_h_min     -10
_diffrn_reflns_limit_h_max     10
_diffrn_reflns_limit_k_min     -21
_diffrn_reflns_limit_k_max     22
_diffrn_reflns_limit_l_min     -12
_diffrn_reflns_limit_l_max     12
_diffrn_standards_number     0
_diffrn_standards_interval_count     800
_diffrn_standards_interval_time     10
_diffrn_standards_decay_%     0
_refine_special_details     ?
_reflns_number_total     1627
_reflns_number_gt     1467
_reflns_threshold_expression     I>2.0\s(I)
_refine_ls_structure_factor_coef     Fsqd
_refine_ls_matrix_type     full
_refine_ls_R_factor_all     0.0352
_refine_ls_R_factor_gt     0.0283
_refine_ls_wR_factor_all     0.0596
_refine_ls_wR_factor_gt     0.0549
_refine_ls_wR_factor_ref     0.0596
_refine_ls_goodness_of_fit_ref     1.2938
_refine_ls_number_reflns     1627
_refine_ls_number_parameters     52
_refine_ls_number_restraints     17
_refine_ls_hydrogen_treatment     noref
_refine_ls_weighting_scheme     calc
_refine_ls_weighting_details
;
Method, part 1, Chebychev polynomial, (Watkin, 1994, Prince,
1982)
[weight] = 1.0/[A~0~*T~0~(x)+A~1~*T~1~(x) ... +A~n-1~]*T~n-1~(x)]
where A~i~ are the Chebychev coefficients listed below and x= Fcalc/Fmax
Method = Robust Weighting (Prince, 1982)
W = [weight] * [1-(deltaF/6*sigmaF)^2^]^2^
A~i~ are:
20.3 28.2 14.3 4.23 0.510
;
_atom_sites_solution_primary     other
_refine_ls_shift/su_max     0.0003173
_refine_ls_shift/su_mean     0.0000317
_refine_diff_density_max     0.58
_refine_diff_density_min     -0.55
_refine_ls_extinction_method     'None'
_refine_ls_abs_structure_details
;
Parsons et al. (2013),  764 Friedel Pairs
;
_refine_ls_abs_structure_Flack     0.016(17)
loop_
    _atom_type_symbol
    _atom_type_scat_Cromer_Mann_a1
    _atom_type_scat_Cromer_Mann_a2
    _atom_type_scat_Cromer_Mann_a3
    _atom_type_scat_Cromer_Mann_a4
    _atom_type_scat_Cromer_Mann_b1
    _atom_type_scat_Cromer_Mann_b2
    _atom_type_scat_Cromer_Mann_b3
    _atom_type_scat_Cromer_Mann_b4
    _atom_type_scat_Cromer_Mann_c
    _atom_type_scat_dispersion_real
    _atom_type_scat_dispersion_imag
    _atom_type_scat_source
    Zn 14.0743 7.0318 5.1652 2.4100 3.2655 0.2333 10.3163 58.7097 1.3041 0.2839
1.4301 'International Tables Vol C 4.2.6.8 and 6.1.1.4'
    P 6.4345 4.1791 1.7800 1.4908 1.9067 27.1570 0.5260 68.1645 1.1149 0.1023
                                                                          0.0942
     'International Tables Vol C 4.2.6.8 and 6.1.1.4'
    Cl 11.4604 7.1964 6.2556 1.6455 0.0104 1.1662 18.5194 47.7784 -9.5574 0.1484
 0.1585 'International Tables Vol C 4.2.6.8 and 6.1.1.4'
_computing_data_collection
;
<i>APEX2</i> (Bruker, 2006)
;
_computing_cell_refinement
;
<i>SAINT</i> (Bruker, 2006)
;
_computing_data_reduction
;
<i>SAINT</i> (Bruker, 2006)
;
_computing_structure_solution
;
<i>Superflip</i> (Palatinus & Chapuis, 2007)
;
_computing_structure_refinement
;
CRYSTALS (Betteridge <i>et al.</i>,  2003)
;
_computing_molecular_graphics
;
<i>VESTA</i> (Momma & Izumi, 2011)
;
_computing_publication_material
;
CRYSTALS (Betteridge <i>et al.</i>,  2003)
;
loop_
    _atom_site_type_symbol
    _atom_site_label
    _atom_site_fract_x
    _atom_site_fract_y
    _atom_site_fract_z
    _atom_site_U_iso_or_equiv
    _atom_site_adp_type
    _atom_site_occupancy
    _atom_site_disorder_assembly
    _atom_site_disorder_group
    Zn Zn1 0.2500 0.53981(3) 0.06695(9) 0.0283 Uani 1.0000 . .
    P P1 0.7500 0.80615(8) 0.04103(15) 0.0301 Uani 1.0000 . .
    Cl Cl1 0.5000 0.5000 -0.09048(14) 0.0318 Uani 1.0000 . .
    Cl Cl2 0.2500 0.45321(9) 0.26129(16) 0.0370 Uani 1.0000 . .
    Cl Cl3 0.2500 0.68125(8) 0.10522(15) 0.0394 Uani 1.0000 . .
    Cl Cl4 0.7500 0.79444(11) 0.25514(17) 0.0538 Uani 1.0000 . .
    Cl Cl5 0.7500 0.69371(10) -0.04891(18) 0.0503 Uani 1.0000 . .
    Cl Cl6 0.53345(16) 0.86924(7) -0.02285(15) 0.0535 Uani 1.0000 . .
loop_
    _atom_site_aniso_label
    _atom_site_aniso_U_11
    _atom_site_aniso_U_22
    _atom_site_aniso_U_33
    _atom_site_aniso_U_12
    _atom_site_aniso_U_13
    _atom_site_aniso_U_23
    Zn1 0.0314(3) 0.0250(2) 0.0284(3) 0.0000 0.0000 0.0023(2)
    P1 0.0314(6) 0.0273(6) 0.0316(7) 0.0000 0.0000 0.0072(5)
    Cl1 0.0238(5) 0.0414(6) 0.0302(5) 0.0025(5) 0.0000 0.0000
    Cl2 0.0380(7) 0.0381(7) 0.0351(6) 0.0000 0.0000 0.0125(6)
    Cl3 0.0563(9) 0.0257(5) 0.0363(7) 0.0000 0.0000 -0.0015(5)
    Cl4 0.0756(12) 0.0546(9) 0.0314(7) 0.0000 0.0000 0.0058(7)
    Cl5 0.0740(11) 0.0308(7) 0.0461(9) 0.0000 0.0000 0.0001(6)
    Cl6 0.0385(5) 0.0465(6) 0.0753(8) 0.0087(5) -0.0050(5) 0.0161(5)
loop_
    _geom_bond_atom_site_label_1
    _geom_bond_atom_site_label_2
    _geom_bond_site_symmetry_1
    _geom_bond_site_symmetry_2
    _geom_bond_distance
    _geom_bond_publ_flag
    Zn1 Cl1 . 3_555 2.3689(8) n
    Zn1 Cl1 . . 2.3689(8) yes
    Zn1 Cl2 . . 2.2066(14) yes
    Zn1 Cl3 . . 2.2223(14) yes
    P1 Cl6 . 3_655 1.9250(13) n
    P1 Cl4 . . 1.937(2) yes
    P1 Cl5 . . 1.924(2) yes
    P1 Cl6 . . 1.9250(13) yes
loop_
    _geom_angle_atom_site_label_1
    _geom_angle_atom_site_label_2
    _geom_angle_atom_site_label_3
    _geom_angle_site_symmetry_1
    _geom_angle_site_symmetry_2
    _geom_angle_site_symmetry_3
    _geom_angle
    _geom_angle_publ_flag
    Cl1 Zn1 Cl1 3_555 . . 98.49(4) yes
    Cl1 Zn1 Cl2 3_555 . . 108.41(3) n
    Cl1 Zn1 Cl2 . . . 108.41(3) yes
    Cl1 Zn1 Cl3 3_555 . . 110.52(3) n
    Cl1 Zn1 Cl3 . . . 110.52(3) yes
    Cl2 Zn1 Cl3 . . . 118.60(6) yes
    Cl6 P1 Cl4 3_655 . . 110.20(7) n
    Cl6 P1 Cl5 3_655 . . 109.61(6) n
    Cl4 P1 Cl5 . . . 109.51(9) yes
    Cl6 P1 Cl6 3_655 . . 107.69(9) yes
    Cl4 P1 Cl6 . . . 110.20(6) yes
    Cl5 P1 Cl6 . . . 109.61(6) yes
    Zn1 Cl1 Zn1 . . 5_565 106.48(5) yes
_iucr_refine_instructions_details
;
#
# Punched on 03/11/25 at 10:21:20
#
#LIST     12
FULL ENANTIO X'S, U'S
END
#
# Punched on 03/11/25 at 10:21:20
#
#LIST     16
LIMIT 0.001 FOR FIRST(X) UNTIL LAST
LIMIT 0.001 FOR FIRST(Y) UNTIL LAST
LIMIT 0.001 FOR FIRST(Z) UNTIL LAST
LIMIT 0.01 FOR FIRST(OCC) UNTIL LAST
END
;
