# Supplementary material for: ZnPCl7: a compositionally and structurally unprecedented metal–phospho­rus halide
Source: Acta Crystallogr E Crystallogr Commun. 2026 Jan 20;82(Pt 2):191–3. doi: 10.1107/S2056989026000174 (PMC12874256; doi:10.1107/S2056989026000174)
Supplement: Supplementary file 2 [file e-82-00191-Isup2.hkl]

data_I
#  I in C:\GSAS_materials\ZnPCl7\251016\250
_audit_creation_date        "25-11-03"
_audit_creation_method      'CRYSTALS' 

_cell_length_a                    7.1775(5)
_cell_angle_alpha                 90
_cell_length_b                    15.5212(8)
_cell_angle_beta                  90
_cell_length_c                    9.0050(4)
_cell_angle_gamma                 90
loop_
 _symmetry_equiv_pos_as_xyz
 'x,y,z'
 'x,y+1/2,z+1/2'
 '-x+1/2,y,z'
 '-x+1/2,y+1/2,z+1/2'
 'x+1/2,-y,z'
 'x+1/2,-y+1/2,z+1/2'
 '-x,-y,z'
 '-x,-y+1/2,z+1/2'

# NOTE FO on scale of Fc,      2.93754
# Status flags: 
#    o - used in refinement 
#    < - excluded by I/sigmaI cutoff 
#    l - excluded at low resolution  
#    h - excluded at high resolution  
#    x - excluded for another reason  

loop_
_refln_index_h
_refln_index_k
_refln_index_l
_refln_F_squared_meas
_refln_F_squared_calc
_refln_F_squared_sigma
_refln_include_status
_refln_refinement_weight
   0   0 -12      161.14      166.85       42.11 o   0.1153E-02
   2   0 -12      130.06       85.94       37.21 o   0.1337E-02
   0   2 -12      767.80      822.29       41.26 o   0.3200E-03
   1   2 -12       30.26       31.34       18.80 o   0.1563E-02
   2   2 -12      188.34      175.65       26.50 o   0.1093E-02
   3   2 -12      -27.28        8.46       24.88 o   0.1668E-02
   0   4 -12      252.63      173.78       30.62 o   0.1044E-02
   1   4 -12      586.23      604.37       28.16 o   0.4380E-03
   2   4 -12       30.39       21.06       22.47 o   0.1565E-02
   3   4 -12      450.60      442.50       36.12 o   0.5855E-03
   0   6 -12       63.01        9.03       25.30 o   0.1590E-02
   1   6 -12      196.22      212.03       21.26 o   0.9851E-03
   2   6 -12      191.52      244.62       32.79 o   0.8785E-03
   0   1 -11      586.10      514.29       34.10 o   0.4985E-03
   1   1 -11      308.07      264.15       20.42 o   0.8329E-03
   2   1 -11      520.31      584.09       21.94 o   0.4437E-03
   3   1 -11      122.22      125.45       26.38 o   0.1255E-02
   4   1 -11      383.00      351.03       34.08 o   0.6990E-03
   5   1 -11       90.61       92.70       45.07 o   0.1354E-02
   0   3 -11     1538.85     1365.43       44.83 o   0.1843E-03
   1   3 -11      322.41      347.22       20.21 o   0.7013E-03
   2   3 -11      795.47      795.20       30.36 o   0.3398E-03
   3   3 -11      332.66      302.09       34.17 o   0.7724E-03
   4   3 -11      574.08      616.91       34.51 o   0.4272E-03
   5   3 -11       24.90      107.81       35.20 o   0.1274E-02
   0   5 -11      193.94      208.92       26.52 o   0.9943E-03
   1   5 -11      492.91      436.18       22.40 o   0.5790E-03
   2   5 -11      137.67      133.10       19.08 o   0.1229E-02
   3   5 -11      107.51      232.52       32.58 o   0.9093E-03
   4   5 -11       71.22      147.91       29.77 o   0.1139E-02
   0   7 -11      123.37      107.83       27.20 o   0.1304E-02
   1   7 -11       61.73       61.80       18.10 o   0.1489E-02
   2   7 -11      138.24      111.38       20.66 o   0.1251E-02
   3   7 -11       41.79       24.91       25.28 o   0.1547E-02
   4   7 -11       58.72       54.42       29.92 o   0.1498E-02
   0   9 -11      214.20      272.29       31.53 o   0.8228E-03
   1   9 -11      643.02      616.93       26.14 o   0.4320E-03
   2   9 -11      303.41      263.05       36.87 o   0.8559E-03
   3   9 -11      561.23      540.49       37.53 o   0.4878E-03
   0  11 -11      457.31      432.73       35.56 o   0.5979E-03
   1  11 -11       65.42       29.58       25.32 o   0.1519E-02
   0   0 -10     2011.48     1749.24       63.21 o   0.1394E-03
   2   0 -10     3158.17     3282.48       61.37 o   0.7354E-04
   4   0 -10      716.66      697.26       48.89 o   0.3834E-03
   6   0 -10      993.06     1044.59       95.02 o   0.2635E-03
   0   2 -10      511.26      542.16       27.17 o   0.4747E-03
   1   2 -10        6.45       19.99       17.82 o   0.1563E-02
   2   2 -10     1498.82     1464.96       32.02 o   0.1734E-03
   3   2 -10        0.69        6.13       19.56 o   0.1691E-02
   4   2 -10      238.69      274.85       25.34 o   0.8249E-03
   5   2 -10      -12.05       42.01       34.79 o   0.1488E-02
   6   2 -10      529.45      563.01       57.61 o   0.4698E-03
   0   4 -10       56.09      112.93       22.72 o   0.1283E-02
   1   4 -10      310.84      305.67       18.51 o   0.7827E-03
   2   4 -10     1535.12     1478.51       31.88 o   0.1702E-03
   3   4 -10      232.53      247.44       25.43 o   0.8986E-03
   4   4 -10       -3.63       43.17       28.30 o   0.1491E-02
   5   4 -10       42.93      122.11       43.24 o   0.1223E-02
   6   4 -10      238.59      377.43       52.89 o   0.6494E-03
   0   6 -10       86.80       97.77       23.19 o   0.1333E-02
   1   6 -10      128.47      166.86       17.03 o   0.1124E-02
   2   6 -10       24.11       70.38       16.65 o   0.1411E-02
   3   6 -10      188.01      202.18       25.59 o   0.1019E-02
   4   6 -10       29.14       74.32       32.68 o   0.1390E-02
   5   6 -10      -46.70       61.43       41.55 o   0.1485E-02
   0   8 -10      985.86     1072.58       47.60 o   0.2501E-03
   1   8 -10      144.52      111.01       25.43 o   0.1275E-02
   2   8 -10      200.93      152.63       20.35 o   0.1123E-02
   3   8 -10       76.56       72.45       21.93 o   0.1441E-02
   4   8 -10      555.94      605.09       37.95 o   0.4503E-03
   5   8 -10       68.38       70.57       45.62 o   0.1465E-02
   0  10 -10      854.03      853.27       41.13 o   0.3093E-03
   1  10 -10      408.91      376.51       23.54 o   0.6525E-03
   2  10 -10      280.82      229.98       28.19 o   0.9091E-03
   3  10 -10      232.19      210.35       28.26 o   0.9910E-03
   4  10 -10      487.53      530.80       41.30 o   0.4893E-03
   0  12 -10     2095.88     1781.82       72.57 o   0.1369E-03
   1  12 -10       96.74        9.61       25.63 o   0.1591E-02
   2  12 -10      486.71      535.11       33.93 o   0.5034E-03
   3  12 -10       50.08       13.99       27.99 o   0.1570E-02
   0   1  -9      595.70      700.19       26.47 o   0.3775E-03
   1   1  -9     1851.08     1875.92       27.98 o   0.1316E-03
   2   1  -9     2362.47     2318.58       32.69 o   0.1047E-03
   3   1  -9     1679.10     1639.76       38.76 o   0.1542E-03
   4   1  -9      313.12      356.79       27.01 o   0.6930E-03
   5   1  -9      408.19      401.58       48.93 o   0.6336E-03
   6   1  -9      545.14      631.26       55.27 o   0.4250E-03
   7   1  -9      180.42      298.79       49.33 o   0.7731E-03
   0   3  -9     1813.95     1883.67       44.10 o   0.1300E-03
   1   3  -9      833.41      821.89       23.39 o   0.3295E-03
   2   3  -9     2227.34     2419.15       37.15 o   0.9984E-04
   3   3  -9      571.89      576.17       25.46 o   0.4616E-03
   4   3  -9     1146.64     1035.61       39.94 o   0.2503E-03
   5   3  -9      252.66      313.40       45.89 o   0.7810E-03
   6   3  -9      529.16      711.14       55.42 o   0.3699E-03
   7   3  -9        5.65      121.83       46.73 o   0.1206E-02
   0   5  -9      946.89      924.86       37.10 o   0.2854E-03
   1   5  -9     1587.07     1620.05       32.17 o   0.1549E-03
   2   5  -9     1526.95     1618.71       30.36 o   0.1605E-03
   3   5  -9      745.94      861.90       25.77 o   0.3091E-03
   4   5  -9      258.92      296.16       31.34 o   0.7861E-03
   5   5  -9      770.76      767.06       63.67 o   0.3486E-03
   6   5  -9      407.03      512.91       52.63 o   0.5191E-03
   0   7  -9     1735.27     1650.71       48.73 o   0.1496E-03
   1   7  -9     1471.82     1406.93       33.81 o   0.1801E-03
   2   7  -9       37.20       15.54       17.53 o   0.1563E-02
   3   7  -9      711.71      705.02       28.07 o   0.3804E-03
   4   7  -9      690.70      709.75       46.95 o   0.3720E-03
   5   7  -9      711.70      635.01       45.10 o   0.4094E-03
   6   7  -9      -89.56        9.14       44.81 o   0.1584E-02
   0   9  -9      243.35      195.55       27.23 o   0.9875E-03
   1   9  -9     1497.33     1444.79       35.98 o   0.1755E-03
   2   9  -9      320.76      338.94       22.22 o   0.7170E-03
   3   9  -9     1246.22      994.21       59.20 o   0.2539E-03
   4   9  -9      169.16      131.80       31.12 o   0.1201E-02
   5   9  -9      592.97      506.30       45.03 o   0.5128E-03
   0  11  -9     1536.91     1526.59       60.26 o   0.1694E-03
   1  11  -9      217.04      163.62       26.29 o   0.1101E-02
   2  11  -9      853.20      773.65       34.06 o   0.3342E-03
   3  11  -9      227.01      180.63       34.32 o   0.1057E-02
   4  11  -9      835.56      891.67       48.50 o   0.3001E-03
   5  11  -9       35.64       31.70       37.99 o   0.1553E-02
   0  13  -9     1182.94     1088.22       48.82 o   0.2434E-03
   1  13  -9      150.93      163.38       24.95 o   0.1126E-02
   2  13  -9      164.19      177.28       29.21 o   0.1090E-02
   3  13  -9      294.89      233.49       38.49 o   0.9073E-03
   4  13  -9      716.64      613.19       46.57 o   0.4343E-03
   0  15  -9      337.43      296.80       50.20 o   0.7773E-03
   1  15  -9      244.29      198.68       31.05 o   0.9937E-03
   2  15  -9      351.33      336.89       30.04 o   0.7253E-03
   0   0  -8      194.25      178.33       21.54 o   0.1052E-02
   2   0  -8      436.95      465.20       19.78 o   0.5941E-03
   4   0  -8      234.53      236.65       41.42 o   0.9474E-03
   6   0  -8      241.55      187.93       80.00 o   0.1058E-02
   0   2  -8     1655.01     1723.44       35.38 o   0.1451E-03
   1   2  -8       86.54       90.02       12.60 o   0.1366E-02
   2   2  -8      889.71      884.60       21.10 o   0.3054E-03
   3   2  -8      239.74      247.06       21.00 o   0.9280E-03
   4   2  -8      763.40      852.57       34.88 o   0.3102E-03
   5   2  -8      103.71      141.03       49.28 o   0.1130E-02
   6   2  -8      287.61      250.41       47.05 o   0.9015E-03
   7   2  -8       95.52      170.98       46.85 o   0.1094E-02
   0   4  -8     2188.25     2268.88       47.41 o   0.1057E-03
   1   4  -8     5710.00     5833.77       68.10 o   0.3799E-04
   2   4  -8      621.83      583.80       19.32 o   0.4334E-03
   3   4  -8     3895.24     4108.48       59.29 o   0.5557E-04
   4   4  -8      997.64     1029.18       35.28 o   0.2559E-03
   5   4  -8     1689.03     1687.34       61.27 o   0.1525E-03
   6   4  -8       28.51       94.01       37.38 o   0.1314E-02
   7   4  -8      746.03      670.45       62.90 o   0.3990E-03
   0   6  -8      231.78      195.21       23.54 o   0.1004E-02
   1   6  -8      762.36      753.29       26.42 o   0.3578E-03
   2   6  -8      314.20      296.16       22.44 o   0.7957E-03
   3   6  -8      530.46      506.65       27.75 o   0.5056E-03
   4   6  -8      124.23      124.79       25.44 o   0.1272E-02
   5   6  -8      545.33      663.56       37.73 o   0.4044E-03
   6   6  -8       90.31      104.10       28.82 o   0.1330E-02
   7   6  -8      183.22      203.49       54.36 o   0.9864E-03
   0   8  -8       90.03      115.03       25.49 o   0.1330E-02
   1   8  -8     2771.48     2765.50       42.27 o   0.8777E-04
   2   8  -8      -13.45        0.29       17.77 o   0.2871E-02
   3   8  -8     1646.50     1638.49       41.96 o   0.1576E-03
   4   8  -8       62.34       90.55       22.12 o   0.1390E-02
   5   8  -8     1206.57     1089.11       56.25 o   0.2421E-03
   6   8  -8       83.87       77.00       36.03 o   0.1427E-02
   7   8  -8      143.99      277.48       38.44 o   0.8262E-03
   0  10  -8      580.34      522.87       31.86 o   0.4878E-03
   1  10  -8      366.96      340.86       19.80 o   0.7035E-03
   2  10  -8      390.30      372.03       27.92 o   0.6717E-03
   3  10  -8      425.33      370.19       31.36 o   0.6649E-03
   4  10  -8      382.39      287.03       41.33 o   0.7894E-03
   5  10  -8      132.49      136.85       30.71 o   0.1190E-02
   6  10  -8      105.77      118.43       36.45 o   0.1285E-02
   0  12  -8      157.24      107.12       24.72 o   0.1257E-02
   1  12  -8      163.08      148.50       24.90 o   0.1152E-02
   2  12  -8     1320.34     1174.43       41.46 o   0.2198E-03
   3  12  -8       62.68       38.90       24.85 o   0.1506E-02
   4  12  -8       90.65       60.15       33.56 o   0.1445E-02
   5  12  -8      140.83       69.95       34.34 o   0.1387E-02
   0  14  -8      300.01      378.15       82.88 o   0.6493E-03
   1  14  -8      119.43       79.18       25.80 o   0.1388E-02
   2  14  -8      451.20      448.88       36.60 o   0.5692E-03
   3  14  -8      192.52      179.23       31.06 o   0.1088E-02
   4  14  -8      245.26      230.00       33.92 o   0.9462E-03
   0  16  -8      173.58      111.08       44.63 o   0.1287E-02
   1  16  -8      822.05      762.11       40.56 o   0.3499E-03
   2  16  -8      164.81       74.65       26.75 o   0.1386E-02
   0   1  -7     4701.70     4780.71       77.44 o   0.4795E-04
   1   1  -7      172.23      168.00       11.37 o   0.1135E-02
   2   1  -7     2434.16     2557.03       32.23 o   0.9013E-04
   3   1  -7       65.19       41.05       16.31 o   0.1493E-02
   4   1  -7     2191.94     2191.88       42.44 o   0.1147E-03
   5   1  -7      164.33      149.76       26.56 o   0.1181E-02
   6   1  -7      522.70      501.45       35.99 o   0.5179E-03
   7   1  -7       42.54       86.85       36.51 o   0.1331E-02
   8   1  -7      208.88      307.92       49.32 o   0.7824E-03
   0   3  -7     1473.83     1566.83       32.50 o   0.1606E-03
   1   3  -7     2290.13     2320.29       33.25 o   0.1034E-03
   2   3  -7     1020.21     1037.18       24.71 o   0.2417E-03
   3   3  -7      950.03     1015.11       27.39 o   0.2512E-03
   4   3  -7     1178.18     1213.04       37.72 o   0.2167E-03
   5   3  -7     1329.82     1367.92       50.51 o   0.1888E-03
   6   3  -7       89.27       87.01       26.92 o   0.1390E-02
   7   3  -7      113.97      176.59       42.43 o   0.1055E-02
   8   3  -7      431.72      441.06       66.25 o   0.6085E-03
   0   5  -7     1185.04     1105.46       39.24 o   0.2273E-03
   1   5  -7     4140.29     4254.68       49.06 o   0.5334E-04
   2   5  -7     1118.78     1166.31       27.52 o   0.2287E-03
   3   5  -7     4212.24     4383.75       60.70 o   0.5168E-04
   4   5  -7      496.46      486.83       26.11 o   0.5345E-03
   5   5  -7     1123.54     1064.16       45.74 o   0.2466E-03
   6   5  -7      470.42      477.60       36.41 o   0.5603E-03
   7   5  -7     1258.61     1134.87       54.94 o   0.2312E-03
   8   5  -7       31.31       94.58       36.80 o   0.1339E-02
   0   7  -7     1944.29     2039.14       46.13 o   0.1172E-03
   1   7  -7     1497.69     1546.80       29.89 o   0.1657E-03
   2   7  -7     1177.80     1176.95       30.54 o   0.2273E-03
   3   7  -7     1668.80     1709.49       39.66 o   0.1504E-03
   4   7  -7      934.49      974.29       31.64 o   0.2665E-03
   5   7  -7      420.82      401.26       28.26 o   0.6317E-03
   6   7  -7      254.58      246.13       31.92 o   0.9254E-03
   7   7  -7      455.32      465.12       50.47 o   0.5776E-03
   0   9  -7     1957.41     2029.63       48.93 o   0.1164E-03
   1   9  -7     2049.27     2078.32       34.56 o   0.1191E-03
   2   9  -7     1084.73     1120.95       35.85 o   0.2332E-03
   3   9  -7     1039.35     1072.56       36.93 o   0.2436E-03
   4   9  -7      968.40      840.88       38.04 o   0.3028E-03
   5   9  -7     1316.20     1251.65       43.48 o   0.2091E-03
   6   9  -7      235.35      260.99       39.45 o   0.8681E-03
   7   9  -7      121.14      197.45       32.74 o   0.9989E-03
   0  11  -7     1205.41     1169.48       40.95 o   0.2206E-03
   1  11  -7      296.97      287.26       21.73 o   0.8228E-03
   2  11  -7      976.27      907.58       35.90 o   0.2885E-03
   3  11  -7       59.44       57.41       22.73 o   0.1495E-02
   4  11  -7      424.72      401.20       28.61 o   0.6285E-03
   5  11  -7      165.20      153.13       31.34 o   0.1174E-02
   6  11  -7      501.52      420.53       40.69 o   0.6050E-03
   0  13  -7     1568.05     1500.70       49.23 o   0.1701E-03
   1  13  -7      674.99      701.44       31.62 o   0.3791E-03
   2  13  -7      897.75      785.22       36.73 o   0.3269E-03
   3  13  -7      175.09      169.76       27.30 o   0.1117E-02
   4  13  -7      777.30      742.13       39.94 o   0.3602E-03
   5  13  -7      430.32      400.16       38.93 o   0.6300E-03
   6  13  -7      228.20      247.82       36.30 o   0.9061E-03
   0  15  -7       77.06       20.16       36.15 o   0.1520E-02
   1  15  -7      230.32      167.19       25.27 o   0.1076E-02
   2  15  -7      980.67      888.74       53.21 o   0.2943E-03
   3  15  -7       75.12       60.22       26.68 o   0.1455E-02
   4  15  -7       43.24        1.43       30.64 o   0.2404E-02
   0  17  -7      126.01      118.54       42.59 o   0.1274E-02
   1  17  -7      726.74      731.54       41.10 o   0.3699E-03
   2  17  -7      480.44      520.03       35.60 o   0.4885E-03
   3  17  -7      907.56      745.28       53.34 o   0.3538E-03
   0   0  -6    16260.36    16501.56      311.69 o   0.1279E-04
   2   0  -6    11350.99    11856.47      179.22 o   0.1809E-04
   4   0  -6     7856.09     7734.19      174.92 o   0.2836E-04
   6   0  -6     1453.77     1570.00       68.87 o   0.1621E-03
   8   0  -6     1621.67     1521.41       87.32 o   0.1729E-03
   0   2  -6     4773.04     4961.22       70.74 o   0.4523E-04
   1   2  -6     1532.84     1605.06       22.22 o   0.1574E-03
   2   2  -6      629.52      594.80       16.33 o   0.4458E-03
   3   2  -6     3116.70     3168.62       46.81 o   0.7414E-04
   4   2  -6     2563.21     2607.66       46.63 o   0.9364E-04
   5   2  -6       48.50       58.60       19.22 o   0.1498E-02
   6   2  -6       32.79       54.35       22.84 o   0.1477E-02
   7   2  -6      925.01      860.93       41.75 o   0.3114E-03
   8   2  -6      599.34      583.16       43.72 o   0.4681E-03
   0   4  -6     9823.38    10029.69      136.64 o   0.2133E-04
   1   4  -6      473.49      515.21       17.66 o   0.5000E-03
   2   4  -6      178.02      185.65       12.31 o   0.1023E-02
   3   4  -6      220.76      216.64       13.95 o   0.9778E-03
   4   4  -6     3877.64     4036.66       63.85 o   0.5697E-04
   5   4  -6      263.76      199.46       29.03 o   0.9820E-03
   6   4  -6       10.30       10.71       23.43 o   0.1646E-02
   7   4  -6       51.73       21.17       24.30 o   0.1538E-02
   8   4  -6      380.45      412.36       44.89 o   0.6352E-03
   0   6  -6     1646.26     1657.29       41.78 o   0.1513E-03
   1   6  -6     6857.18     7017.15       86.29 o   0.3122E-04
   2   6  -6       87.65      113.48       16.50 o   0.1278E-02
   3   6  -6     2234.73     2401.80       42.95 o   0.1017E-03
   4   6  -6      761.39      704.96       26.48 o   0.3741E-03
   5   6  -6     3638.95     3589.29       69.78 o   0.6572E-04
   6   6  -6        8.62       47.83       24.49 o   0.1471E-02
   7   6  -6      244.70      268.72       36.66 o   0.8913E-03
   8   6  -6       89.67      110.99       34.95 o   0.1305E-02
   0   8  -6     3258.23     3373.97       62.31 o   0.7006E-04
   1   8  -6      506.14      540.07       20.21 o   0.4900E-03
   2   8  -6     3414.47     3388.15       57.48 o   0.6748E-04
   3   8  -6      638.05      594.14       24.23 o   0.4442E-03
   4   8  -6     1077.39     1121.29       32.36 o   0.2365E-03
   5   8  -6      143.89      175.52       23.48 o   0.1093E-02
   6   8  -6     1217.40     1063.24       48.17 o   0.2466E-03
   7   8  -6      275.72      227.05       35.77 o   0.9431E-03
   8   8  -6      -18.75       27.48       36.05 o   0.1548E-02
   0  10  -6       49.37       35.51       17.97 o   0.1530E-02
   1  10  -6      400.60      339.51       19.41 o   0.7202E-03
   2  10  -6     2222.83     2163.34       45.70 o   0.1145E-03
   3  10  -6     1003.99      929.02       34.95 o   0.2836E-03
   4  10  -6       -1.40        7.59       22.12 o   0.1708E-02
   5  10  -6       43.66       22.61       22.74 o   0.1554E-02
   6  10  -6      764.89      780.43       39.84 o   0.3538E-03
   7  10  -6      215.57      311.66       35.92 o   0.7594E-03
   0  12  -6      357.68      335.01       26.02 o   0.7118E-03
   1  12  -6      733.78      663.97       31.20 o   0.4025E-03
   2  12  -6     5114.77     5010.03       82.10 o   0.4498E-04
   3  12  -6      396.16      382.41       27.52 o   0.6669E-03
   4  12  -6      219.40      227.55       25.72 o   0.9476E-03
   5  12  -6      299.64      321.08       36.88 o   0.7748E-03
   6  12  -6     1207.28     1132.07       58.42 o   0.2329E-03
   7  12  -6       25.44       55.24       34.26 o   0.1466E-02
   0  14  -6      465.01      478.11       43.90 o   0.5627E-03
   1  14  -6      601.39      557.01       31.31 o   0.4723E-03
   2  14  -6     1528.37     1325.95       45.28 o   0.1917E-03
   3  14  -6      858.16      765.72       36.36 o   0.3440E-03
   4  14  -6      278.47      273.02       36.92 o   0.8601E-03
   5  14  -6       87.77      117.87       30.39 o   0.1287E-02
   6  14  -6      396.79      416.97       39.54 o   0.6176E-03
   0  16  -6      262.63      299.92       44.10 o   0.7524E-03
   1  16  -6       69.37       39.13       25.78 o   0.1502E-02
   2  16  -6      133.17      111.50       30.32 o   0.1281E-02
   3  16  -6       66.12       45.80       29.31 o   0.1499E-02
   4  16  -6       66.12       73.95       30.65 o   0.1410E-02
   5  16  -6       56.72       47.45       29.00 o   0.1506E-02
   0  18  -6       87.74       58.25       45.88 o   0.1459E-02
   1  18  -6      537.46      489.69       41.29 o   0.5376E-03
   2  18  -6      138.22      162.59       39.65 o   0.1101E-02
   3  18  -6      173.65      207.48       40.34 o   0.1019E-02
   0   1  -5    18444.66    18840.60      248.57 o   0.1132E-04
   1   1  -5     2367.94     2246.79       29.36 o   0.1078E-03
   2   1  -5     2272.66     2173.50       35.62 o   0.1155E-03
   3   1  -5     1406.44     1435.28       30.93 o   0.1720E-03
   4   1  -5     7147.08     7332.26       99.20 o   0.2986E-04
   5   1  -5      918.89     1005.31       33.83 o   0.2639E-03
   6   1  -5     1205.29     1132.28       39.68 o   0.2339E-03
   7   1  -5      346.39      325.94       31.15 o   0.7333E-03
   8   1  -5      716.80      794.49       44.66 o   0.3405E-03
   9   1  -5       53.70      110.89       35.90 o   0.1284E-02
   0   3  -5    11031.73    11072.50      148.30 o   0.1983E-04
   1   3  -5     2021.00     1993.03       27.32 o   0.1244E-03
   2   3  -5    23377.79    23692.27      282.35 o   0.9027E-05
   3   3  -5      568.78      569.03       17.33 o   0.4783E-03
   4   3  -5     5060.31     5158.74       77.56 o   0.4457E-04
   5   3  -5     1140.89     1201.25       34.17 o   0.2178E-03
   6   3  -5     4027.02     4066.99       66.47 o   0.5777E-04
   7   3  -5       18.42       96.84       23.40 o   0.1333E-02
   8   3  -5      801.13      924.14       56.93 o   0.2957E-03
   9   3  -5       49.24      133.81       31.95 o   0.1203E-02
   0   5  -5     8771.50     8705.23      151.37 o   0.2446E-04
   1   5  -5      488.40      421.46       15.02 o   0.6039E-03
   2   5  -5     1856.88     1834.61       30.55 o   0.1395E-03
   3   5  -5     1463.94     1424.65       29.07 o   0.1798E-03
   4   5  -5     3233.73     3376.89       55.92 o   0.6861E-04
   5   5  -5      126.26       91.67       23.16 o   0.1354E-02
   6   5  -5      180.72      216.94       23.65 o   0.9837E-03
   7   5  -5      527.39      538.38       30.59 o   0.5061E-03
   8   5  -5      470.46      505.35       35.58 o   0.5397E-03
   9   5  -5       43.85       19.58       48.05 o   0.1556E-02
   0   7  -5     3182.08     3259.16       56.62 o   0.7132E-04
   1   7  -5     1777.87     1759.89       30.67 o   0.1435E-03
   2   7  -5     2876.65     2922.56       52.35 o   0.8149E-04
   3   7  -5     2340.61     2355.47       45.44 o   0.1044E-03
   4   7  -5      882.74      910.28       33.37 o   0.2971E-03
   5   7  -5      212.54      186.30       26.01 o   0.1041E-02
   6   7  -5      728.69      718.60       33.19 o   0.3785E-03
   7   7  -5      492.46      494.86       34.73 o   0.5408E-03
   8   7  -5        1.14       46.66       30.84 o   0.1483E-02
   0   9  -5     2838.05     2862.10       53.38 o   0.8569E-04
   1   9  -5     2308.82     2330.42       39.36 o   0.1028E-03
   2   9  -5     5576.02     5821.99       83.59 o   0.3796E-04
   3   9  -5      921.47      925.53       31.01 o   0.2926E-03
   4   9  -5     1609.18     1622.24       36.11 o   0.1614E-03
   5   9  -5     1584.46     1540.90       42.59 o   0.1650E-03
   6   9  -5      982.48     1091.78       44.00 o   0.2393E-03
   7   9  -5      195.21      186.01       36.64 o   0.1082E-02
   8   9  -5      358.86      336.17       38.46 o   0.7419E-03
   0  11  -5     9767.02    10064.87      150.84 o   0.2106E-04
   1  11  -5       90.73       91.13       18.28 o   0.1392E-02
   2  11  -5     2633.16     2679.79       48.85 o   0.9059E-04
   3  11  -5       17.02        1.97       18.81 o   0.2568E-02
   4  11  -5     4572.18     4508.84       74.90 o   0.5056E-04
   5  11  -5       86.65      126.86       22.17 o   0.1237E-02
   6  11  -5     1088.56     1064.33       45.72 o   0.2519E-03
   7  11  -5      -34.99        2.94       29.81 o   0.2154E-02
   0  13  -5      910.02      890.77       52.28 o   0.3036E-03
   1  13  -5      203.59      155.06       22.44 o   0.1114E-02
   2  13  -5     1457.91     1313.50       41.10 o   0.1943E-03
   3  13  -5      633.11      513.54       30.90 o   0.4919E-03
   4  13  -5      296.51      328.37       25.91 o   0.7398E-03
   5  13  -5      -27.71        8.97       20.64 o   0.1671E-02
   6  13  -5      620.33      629.17       41.43 o   0.4357E-03
   7  13  -5      152.71      162.60       33.94 o   0.1135E-02
   0  15  -5     1716.07     1826.30       68.90 o   0.1378E-03
   1  15  -5      445.24      454.12       28.15 o   0.5776E-03
   2  15  -5     3961.37     3753.61       70.86 o   0.6165E-04
   3  15  -5      141.17      125.11       27.06 o   0.1244E-02
   4  15  -5      926.39     1068.19       62.09 o   0.2480E-03
   5  15  -5      217.14      241.27       30.13 o   0.9194E-03
   6  15  -5      628.41      735.30       42.60 o   0.3670E-03
   0  17  -5      301.42      263.24       53.36 o   0.8432E-03
   1  17  -5      152.74       94.14       40.07 o   0.1314E-02
   2  17  -5       97.50      102.02       30.51 o   0.1367E-02
   3  17  -5      312.18      242.54       33.73 o   0.8769E-03
   4  17  -5       91.06      102.75       31.02 o   0.1307E-02
   5  17  -5       -4.95       35.84       29.21 o   0.1510E-02
   0  19  -5      101.53       55.33       42.77 o   0.1463E-02
   1  19  -5      193.94      133.78       32.52 o   0.1199E-02
   2  19  -5      300.01      295.56       42.73 o   0.8019E-03
   3  19  -5      123.94      111.71       38.78 o   0.1300E-02
   0   0  -4    12524.50    12147.51      194.29 o   0.1791E-04
   2   0  -4    25381.21    26762.76      417.48 o   0.7979E-05
   4   0  -4     4074.00     4029.72       82.38 o   0.5839E-04
   6   0  -4     5894.88     5811.38      130.00 o   0.3890E-04
   8   0  -4      520.02      576.33       49.33 o   0.4643E-03
   0   2  -4     3475.93     3367.11       53.83 o   0.6919E-04
   1   2  -4     6989.09     7060.44       68.36 o   0.3120E-04
   2   2  -4     7699.69     7658.72       81.21 o   0.2866E-04
   3   2  -4     9120.97     9279.15      119.38 o   0.2316E-04
   4   2  -4     1001.24     1102.42       31.72 o   0.2398E-03
   5   2  -4      965.71      967.24       30.64 o   0.2876E-03
   6   2  -4     1976.42     1860.56       44.85 o   0.1357E-03
   7   2  -4     1859.50     1941.55       47.10 o   0.1296E-03
   8   2  -4      -36.56       68.56       26.55 o   0.1446E-02
   9   2  -4       80.53       97.56       32.98 o   0.1388E-02
   0   4  -4     3531.69     3837.01       54.42 o   0.5790E-04
   1   4  -4     2022.10     1980.93       30.83 o   0.1246E-03
   2   4  -4    10220.87    10082.48      111.52 o   0.2171E-04
   3   4  -4     1161.25     1179.36       28.56 o   0.2202E-03
   4   4  -4      881.89      887.70       27.48 o   0.2946E-03
   5   4  -4      602.13      500.61       27.36 o   0.5140E-03
   6   4  -4     2161.12     2031.03       45.86 o   0.1245E-03
   7   4  -4      158.80      158.83       25.18 o   0.1157E-02
   8   4  -4      -59.30        1.17       23.72 o   0.2454E-02
   9   4  -4       55.36       75.98       32.97 o   0.1423E-02
   0   6  -4     1032.53     1045.44       31.16 o   0.2483E-03
   1   6  -4    14988.66    15053.72      166.84 o   0.1429E-04
   2   6  -4     2269.27     2282.45       36.67 o   0.1073E-03
   3   6  -4     6036.75     6120.34       84.73 o   0.3733E-04
   4   6  -4      461.58      429.96       21.71 o   0.5889E-03
   5   6  -4     6517.88     6536.86      106.59 o   0.3440E-04
   6   6  -4      688.21      645.42       31.46 o   0.4151E-03
   7   6  -4      847.83      785.33       35.83 o   0.3569E-03
   8   6  -4       18.12       77.48       35.64 o   0.1379E-02
   9   6  -4      685.99      689.07       45.68 o   0.4005E-03
   0   8  -4     6796.72     6920.52      120.88 o   0.3072E-04
   1   8  -4     3476.79     3446.40       52.83 o   0.6716E-04
   2   8  -4     1493.89     1469.68       28.68 o   0.1776E-03
   3   8  -4     2806.70     2796.82       45.98 o   0.8462E-04
   4   8  -4     3093.95     3225.98       58.36 o   0.7127E-04
   5   8  -4      745.59      798.73       29.65 o   0.3308E-03
   6   8  -4      159.22      162.14       26.48 o   0.1157E-02
   7   8  -4      579.90      599.89       32.55 o   0.4492E-03
   8   8  -4      603.35      596.38       40.06 o   0.4586E-03
   0  10  -4     2267.71     2288.23       54.92 o   0.1074E-03
   1  10  -4      804.29      752.63       26.75 o   0.3506E-03
   2  10  -4     1681.18     1822.02       38.40 o   0.1356E-03
   3  10  -4      140.29      113.14       18.65 o   0.1271E-02
   4  10  -4     1229.89     1267.23       32.49 o   0.2078E-03
   5  10  -4      723.29      694.27       32.18 o   0.3875E-03
   6  10  -4      205.13      267.71       29.06 o   0.8611E-03
   7  10  -4       75.50      114.66       34.82 o   0.1277E-02
   8  10  -4      306.91      312.91       39.54 o   0.7934E-03
   0  12  -4     8222.98     8302.94      140.22 o   0.2667E-04
   1  12  -4     2173.22     2180.06       43.83 o   0.1104E-03
   2  12  -4     1700.08     1625.79       38.77 o   0.1529E-03
   3  12  -4     1010.51      969.26       37.59 o   0.2694E-03
   4  12  -4     4155.52     4057.23       67.29 o   0.5752E-04
   5  12  -4      943.14      928.89       33.30 o   0.2859E-03
   6  12  -4      317.13      323.86       33.43 o   0.7578E-03
   7  12  -4       81.05       93.58       30.78 o   0.1365E-02
   0  14  -4     4649.46     4492.94      114.01 o   0.5072E-04
   1  14  -4     1501.47     1445.02       39.51 o   0.1787E-03
   2  14  -4      802.56      810.98       31.59 o   0.3369E-03
   3  14  -4     1823.12     1706.46       50.46 o   0.1480E-03
   4  14  -4     2211.20     2287.14       51.05 o   0.1082E-03
   5  14  -4      330.73      319.87       30.34 o   0.7791E-03
   6  14  -4      141.62      241.71       27.78 o   0.8948E-03
   7  14  -4      401.13      391.11       43.74 o   0.6588E-03
   0  16  -4      854.62      807.00       51.88 o   0.3270E-03
   1  16  -4     1006.93      976.45       40.23 o   0.2686E-03
   2  16  -4      120.06       69.46       25.74 o   0.1422E-02
   3  16  -4      510.99      537.76       33.89 o   0.4875E-03
   4  16  -4      381.70      329.76       35.65 o   0.7301E-03
   5  16  -4      425.04      469.73       33.08 o   0.5477E-03
   6  16  -4        1.56        7.78       27.40 o   0.1738E-02
   0  18  -4      277.79      248.92       46.27 o   0.8781E-03
   1  18  -4      236.76      205.16       35.54 o   0.9953E-03
   2  18  -4       90.95       56.52       34.56 o   0.1457E-02
   3  18  -4      235.10      213.48       35.12 o   0.9873E-03
   4  18  -4      195.99      170.87       32.76 o   0.1092E-02
   0  20  -4      128.15       77.53       59.28 o   0.1386E-02
   1  20  -4      618.11      787.64       48.71 o   0.3259E-03
   2  20  -4      546.82      716.99       42.36 o   0.3710E-03
   0   1  -3     1563.32     1599.91       20.55 o   0.1534E-03
   1   1  -3    23274.35    22951.59      202.55 o   0.9452E-05
   2   1  -3    11112.39    10593.41      118.48 o   0.2046E-04
   3   1  -3     5534.97     5540.24       68.82 o   0.4098E-04
   4   1  -3      163.40      178.61       15.64 o   0.1046E-02
   5   1  -3     5611.45     5640.04       76.23 o   0.4000E-04
   6   1  -3     2095.82     2059.28       43.49 o   0.1237E-03
   7   1  -3      157.44      170.44       26.45 o   0.1131E-02
   8   1  -3       80.46       71.82       27.71 o   0.1442E-02
   9   1  -3      377.23      379.50       40.79 o   0.6801E-03
   0   3  -3    13917.90    13642.39      193.55 o   0.1568E-04
   1   3  -3     4062.90     4062.64       40.55 o   0.5641E-04
   2   3  -3     6066.20     6346.33       66.79 o   0.3380E-04
   3   3  -3     4249.76     4258.60       55.09 o   0.5484E-04
   4   3  -3     3183.99     3350.67       46.59 o   0.6926E-04
   5   3  -3     1790.02     1847.35       39.37 o   0.1331E-03
   6   3  -3     1713.87     1727.14       42.31 o   0.1503E-03
   7   3  -3     1077.40     1056.16       36.89 o   0.2586E-03
   8   3  -3      148.21      168.59       26.61 o   0.1108E-02
   9   3  -3      191.03      301.26       37.67 o   0.7719E-03
   0   5  -3     1066.39      988.86       26.22 o   0.2634E-03
   1   5  -3    10375.47    10185.05      103.19 o   0.2121E-04
   2   5  -3     6124.94     6183.50       77.60 o   0.3519E-04
   3   5  -3     7786.17     7990.87      106.57 o   0.2709E-04
   4   5  -3      159.74      161.65       17.02 o   0.1137E-02
   5   5  -3     3403.88     3453.47       58.25 o   0.6945E-04
   6   5  -3      828.63      789.01       33.58 o   0.3364E-03
   7   5  -3     1680.83     1735.02       45.18 o   0.1479E-03
   8   5  -3       97.03      111.54       25.57 o   0.1325E-02
   9   5  -3      525.69      455.27       38.54 o   0.5796E-03
   0   7  -3     2411.06     2315.79       50.09 o   0.1050E-03
   1   7  -3    18177.97    18337.85      233.09 o   0.1173E-04
   2   7  -3     1753.71     1787.68       42.68 o   0.1437E-03
   3   7  -3    13286.56    13293.79      189.85 o   0.1624E-04
   4   7  -3      638.97      596.23       22.02 o   0.4464E-03
   5   7  -3     4051.57     4151.06       67.32 o   0.5609E-04
   6   7  -3      518.29      448.27       28.45 o   0.5825E-03
   7   7  -3     1960.15     1883.74       51.91 o   0.1339E-03
   8   7  -3      120.38      102.97       29.64 o   0.1333E-02
   9   7  -3      386.79      368.66       38.58 o   0.6900E-03
   0   9  -3     2749.75     2615.53       71.31 o   0.9356E-04
   1   9  -3     2927.06     2962.64       49.21 o   0.7906E-04
   2   9  -3      192.74      136.77       16.21 o   0.1177E-02
   3   9  -3     3764.91     3855.21       56.59 o   0.6001E-04
   4   9  -3     1268.09     1279.29       28.02 o   0.2095E-03
   5   9  -3      972.96     1040.61       33.63 o   0.2481E-03
   6   9  -3       91.67       81.99       21.75 o   0.1405E-02
   7   9  -3     1014.59     1028.62       42.30 o   0.2669E-03
   8   9  -3      259.69      277.01       39.47 o   0.8712E-03
   9   9  -3      186.21      233.53       39.82 o   0.9314E-03
   0  11  -3     4116.47     4168.87       80.74 o   0.5267E-04
   1  11  -3     1668.98     1689.67       36.86 o   0.1520E-03
   2  11  -3     2789.79     2903.00       47.52 o   0.8178E-04
   3  11  -3      574.50      576.72       25.59 o   0.4707E-03
   4  11  -3     1934.97     1935.21       42.36 o   0.1270E-03
   5  11  -3      601.07      622.69       27.07 o   0.4439E-03
   6  11  -3      475.41      478.97       34.58 o   0.5554E-03
   7  11  -3       -9.25       37.81       25.92 o   0.1510E-02
   8  11  -3      300.52      364.16       39.59 o   0.6956E-03
   0  13  -3     1108.60     1118.53       40.15 o   0.2292E-03
   1  13  -3      342.53      289.22       22.21 o   0.7853E-03
   2  13  -3      280.60      272.12       22.52 o   0.8712E-03
   3  13  -3      203.91      182.03       20.74 o   0.1058E-02
   4  13  -3      562.79      599.98       27.64 o   0.4368E-03
   5  13  -3      273.40      335.55       23.30 o   0.7245E-03
   6  13  -3       -7.05        5.14       25.85 o   0.1829E-02
   7  13  -3       60.39      101.45       30.29 o   0.1322E-02
   0  15  -3     2719.09     2754.00       80.23 o   0.8871E-04
   1  15  -3     1960.74     1881.75       50.04 o   0.1331E-03
   2  15  -3      923.03      814.61       39.33 o   0.3248E-03
   3  15  -3     1302.49     1209.49       45.42 o   0.2156E-03
   4  15  -3     1564.51     1581.55       43.69 o   0.1656E-03
   5  15  -3      605.49      665.56       41.35 o   0.4020E-03
   6  15  -3       94.99      128.12       27.10 o   0.1232E-02
   7  15  -3      194.43      254.54       35.04 o   0.8785E-03
   0  17  -3      557.59      544.44       47.88 o   0.4808E-03
   1  17  -3     1376.66     1242.30       52.98 o   0.2049E-03
   2  17  -3       27.90       53.04       27.66 o   0.1496E-02
   3  17  -3      892.10      921.21       45.23 o   0.2829E-03
   4  17  -3      298.42      276.71       31.38 o   0.8227E-03
   5  17  -3      579.97      648.32       36.57 o   0.4141E-03
   6  17  -3       47.86       41.99       31.55 o   0.1528E-02
   0  19  -3      551.27      431.51       98.55 o   0.5954E-03
   1  19  -3      572.30      596.35       43.09 o   0.4483E-03
   2  19  -3      149.51       70.37       33.97 o   0.1368E-02
   3  19  -3      363.55      433.11       38.68 o   0.5882E-03
   4  19  -3      186.91      182.55       34.69 o   0.1086E-02
   0  21  -3       83.69       94.26       58.66 o   0.1346E-02
   1  21  -3      374.81      336.01       49.31 o   0.7275E-03
   2  21  -3       27.20       10.85       42.10 o   0.1631E-02
   0   0  -2    38499.39    39318.90      864.10 o   0.5689E-05
   2   0  -2    28756.34    28385.01      435.79 o   0.7658E-05
   4   0  -2    10113.09     9840.79      156.45 o   0.2214E-04
   6   0  -2     4414.65     4351.56      102.18 o   0.5306E-04
   8   0  -2      689.87      630.06       54.48 o   0.4304E-03
  10   0  -2      538.80      465.90       67.38 o   0.5766E-03
   1   2  -2    14935.29    14420.95      126.02 o   0.1480E-04
   2   2  -2     5280.79     5107.02       66.44 o   0.4403E-04
   3   2  -2     7979.88     7934.67       93.69 o   0.2726E-04
   4   2  -2      131.49      122.00       14.43 o   0.1263E-02
   5   2  -2     5819.11     5630.07       79.71 o   0.3997E-04
   6   2  -2     1081.97     1106.10       34.72 o   0.2467E-03
   7   2  -2     1113.83     1119.24       37.80 o   0.2377E-03
   8   2  -2        9.50       63.74       26.42 o   0.1426E-02
   9   2  -2      755.55      767.30       42.22 o   0.3623E-03
  10   2  -2       82.41      158.06       34.14 o   0.1148E-02
   0   4  -2     3591.92     3440.55       60.24 o   0.6688E-04
   1   4  -2    17119.18    16455.52      177.70 o   0.1299E-04
   2   4  -2     5271.86     5084.37       61.19 o   0.4469E-04
   3   4  -2     8896.00     8883.68      102.65 o   0.2459E-04
   4   4  -2       94.12       99.86       14.08 o   0.1329E-02
   5   4  -2     2526.16     2418.77       46.80 o   0.1015E-03
   6   4  -2      920.70      907.86       31.30 o   0.3004E-03
   7   4  -2      874.13      944.12       32.57 o   0.2855E-03
   8   4  -2      151.50      231.70       25.99 o   0.9505E-03
   9   4  -2       47.37      125.11       28.09 o   0.1226E-02
   0   6  -2     6726.26     6622.62      114.86 o   0.3283E-04
   1   6  -2    16747.92    16976.57      187.65 o   0.1258E-04
   2   6  -2     4814.01     4843.59       57.80 o   0.4642E-04
   3   6  -2    14092.30    14167.61      193.59 o   0.1533E-04
   4   6  -2     2424.18     2424.07       45.92 o   0.1005E-03
   5   6  -2     4873.60     4906.83       82.76 o   0.4609E-04
   6   6  -2      974.92     1055.59       35.13 o   0.2493E-03
   7   6  -2     3748.45     3700.03       67.05 o   0.6437E-04
   8   6  -2      323.71      325.23       28.63 o   0.7697E-03
   9   6  -2      515.53      513.06       43.42 o   0.5225E-03
   0   8  -2     9053.86     8973.56      138.28 o   0.2401E-04
   1   8  -2    11211.21    11354.62      132.64 o   0.1890E-04
   2   8  -2     8278.09     8292.71      137.06 o   0.2659E-04
   3   8  -2     6596.58     6659.50       82.54 o   0.3338E-04
   4   8  -2     3299.36     3432.07       51.30 o   0.6737E-04
   5   8  -2     3210.24     3347.23       59.66 o   0.7036E-04
   6   8  -2      982.85      948.61       36.46 o   0.2844E-03
   7   8  -2      909.63      901.27       37.63 o   0.3011E-03
   8   8  -2      492.65      500.87       33.23 o   0.5408E-03
   9   8  -2      398.54      359.94       39.21 o   0.7003E-03
   0  10  -2     1742.89     1758.50       33.07 o   0.1435E-03
   1  10  -2      801.03      810.74       21.67 o   0.3319E-03
   2  10  -2      293.04      318.30       17.94 o   0.7659E-03
   3  10  -2       23.65       31.79       15.05 o   0.1547E-02
   4  10  -2      883.82      910.14       30.20 o   0.2954E-03
   5  10  -2     1055.57     1100.46       34.21 o   0.2470E-03
   6  10  -2       27.55       44.07       21.24 o   0.1511E-02
   7  10  -2       61.77       79.83       25.10 o   0.1414E-02
   8  10  -2      180.79      215.55       31.74 o   0.9896E-03
   0  12  -2     2365.91     2390.84       46.76 o   0.1045E-03
   1  12  -2     2108.65     2131.59       41.37 o   0.1169E-03
   2  12  -2       75.14       70.94       16.36 o   0.1412E-02
   3  12  -2     1135.38     1066.29       36.37 o   0.2478E-03
   4  12  -2     1159.52     1128.44       34.52 o   0.2362E-03
   5  12  -2      778.76      821.23       29.74 o   0.3264E-03
   6  12  -2       72.90      124.16       21.28 o   0.1255E-02
   7  12  -2       85.80      170.93       26.68 o   0.1080E-02
   8  12  -2      271.45      267.66       42.22 o   0.8769E-03
   0  14  -2     4316.66     4542.08       89.08 o   0.4942E-04
   1  14  -2     1553.83     1469.61       47.32 o   0.1735E-03
   2  14  -2     3191.39     3158.49       63.29 o   0.7404E-04
   3  14  -2     1002.28      972.81       34.50 o   0.2703E-03
   4  14  -2     2092.15     2207.11       48.04 o   0.1106E-03
   5  14  -2      976.70     1037.45       37.65 o   0.2591E-03
   6  14  -2      677.74      752.87       36.92 o   0.3561E-03
   7  14  -2      162.33      195.12       29.30 o   0.1018E-02
   0  16  -2     1207.83     1191.84       61.74 o   0.2181E-03
   1  16  -2     2046.55     1905.12       58.64 o   0.1302E-03
   2  16  -2      328.52      260.66       32.47 o   0.8624E-03
   3  16  -2     1407.00     1472.85       44.46 o   0.1741E-03
   4  16  -2      377.71      363.28       27.02 o   0.6804E-03
   5  16  -2      514.64      553.76       34.30 o   0.4805E-03
   6  16  -2       56.95       39.72       27.87 o   0.1514E-02
   0  18  -2     1118.39     1051.02       87.77 o   0.2500E-03
   1  18  -2      210.73      233.44       38.37 o   0.9317E-03
   2  18  -2      406.27      450.24       37.02 o   0.5667E-03
   3  18  -2      459.62      506.69       42.47 o   0.5292E-03
   4  18  -2      542.86      533.06       38.92 o   0.5015E-03
   5  18  -2       79.34       58.15       28.63 o   0.1463E-02
   0  20  -2      132.07       97.49       61.50 o   0.1337E-02
   1  20  -2     1110.69     1207.71       74.63 o   0.2145E-03
   2  20  -2       19.07       47.64       40.75 o   0.1483E-02
   3  20  -2      904.65      903.06       58.39 o   0.2984E-03
   1   1  -1     2820.02     2786.49       27.31 o   0.8605E-04
   2   1  -1    23979.32    23752.20      204.94 o   0.9187E-05
   3   1  -1      798.76      756.14       18.43 o   0.3477E-03
   4   1  -1     6414.13     6246.74       78.86 o   0.3551E-04
   5   1  -1     1513.65     1470.80       35.54 o   0.1779E-03
   6   1  -1     2809.08     2640.02       49.70 o   0.9103E-04
   7   1  -1      360.57      309.70       25.86 o   0.7603E-03
   8   1  -1     1454.92     1426.40       50.90 o   0.1868E-03
   9   1  -1      178.37      173.95       38.92 o   0.1125E-02
  10   1  -1      171.04      220.91       44.00 o   0.9678E-03
   0   3  -1    27484.35    27239.78      624.14 o   0.8052E-05
   1   3  -1     8092.16     8005.59       87.71 o   0.2736E-04
   2   3  -1    20682.08    20311.91      233.33 o   0.1061E-04
   3   3  -1    11642.11    11096.68      128.15 o   0.1943E-04
   4   3  -1     8357.71     8166.35      104.65 o   0.2688E-04
   5   3  -1      642.19      624.72       24.99 o   0.4303E-03
   6   3  -1     1790.00     1798.33       41.29 o   0.1431E-03
   7   3  -1     2125.41     2190.99       46.46 o   0.1175E-03
   8   3  -1      884.47      860.54       34.85 o   0.3215E-03
   9   3  -1       -1.50       49.30       29.01 o   0.1475E-02
  10   3  -1       52.55      169.15       42.49 o   0.1096E-02
   0   5  -1    30012.09    29259.84      362.93 o   0.7482E-05
   1   5  -1    10460.19    10606.64       96.06 o   0.2008E-04
   2   5  -1      445.24      417.68       13.30 o   0.6052E-03
   3   5  -1     1599.01     1647.47       26.13 o   0.1514E-03
   4   5  -1     6261.80     6152.44       81.84 o   0.3631E-04
   5   5  -1     5758.78     5676.26       77.78 o   0.3977E-04
   6   5  -1       83.09       91.86       20.58 o   0.1364E-02
   7   5  -1       58.91       73.94       21.09 o   0.1419E-02
   8   5  -1      264.45      244.72       27.71 o   0.9180E-03
   9   5  -1      865.14      713.82       46.28 o   0.3813E-03
   0   7  -1     2696.06     2662.45       40.82 o   0.9106E-04
   1   7  -1     4163.14     4152.49       44.47 o   0.5605E-04
   2   7  -1      719.89      636.73       18.14 o   0.4164E-03
   3   7  -1      788.11      845.14       26.36 o   0.3077E-03
   4   7  -1      232.38      221.17       16.63 o   0.9724E-03
   5   7  -1     2484.96     2419.82       46.84 o   0.1022E-03
   6   7  -1      180.01      199.36       21.74 o   0.1050E-02
   7   7  -1      114.96       69.40       23.95 o   0.1401E-02
   8   7  -1      191.19      168.22       26.19 o   0.1112E-02
   9   7  -1      266.98      250.57       34.77 o   0.9084E-03
   0   9  -1    11176.48    10817.04      185.51 o   0.1991E-04
   1   9  -1     6597.71     6497.03       81.53 o   0.3404E-04
   2   9  -1     5467.52     5482.03       72.14 o   0.4051E-04
   3   9  -1     8714.75     8974.49      107.74 o   0.2423E-04
   4   9  -1     3857.39     3969.73       59.51 o   0.5824E-04
   5   9  -1      859.67      772.34       31.82 o   0.3460E-03
   6   9  -1     1760.64     1748.70       45.35 o   0.1471E-03
   7   9  -1     2396.47     2318.68       62.24 o   0.1085E-03
   8   9  -1      409.16      448.15       40.96 o   0.5837E-03
   9   9  -1       32.22       52.37       31.54 o   0.1494E-02
   0  11  -1     3851.79     4053.50       69.08 o   0.5562E-04
   1  11  -1      442.82      400.65       22.48 o   0.6346E-03
   2  11  -1     6301.27     6287.43       81.95 o   0.3533E-04
   3  11  -1       61.70       60.99       14.55 o   0.1477E-02
   4  11  -1     1558.82     1573.00       35.13 o   0.1619E-03
   5  11  -1      248.97      292.94       20.80 o   0.8221E-03
   6  11  -1     1410.71     1466.89       43.92 o   0.1793E-03
   7  11  -1      -11.58       26.34       23.67 o   0.1532E-02
   8  11  -1      246.94      253.01       34.43 o   0.9140E-03
   0  13  -1     1840.04     1790.17       49.77 o   0.1404E-03
   1  13  -1     1351.97     1347.89       37.83 o   0.1946E-03
   2  13  -1     5286.06     5222.69       85.35 o   0.4351E-04
   3  13  -1      839.70      825.27       28.18 o   0.3219E-03
   4  13  -1     1066.80      963.39       34.76 o   0.2737E-03
   5  13  -1      647.53      705.41       26.41 o   0.3892E-03
   6  13  -1      889.81      855.32       33.19 o   0.3145E-03
   7  13  -1      206.21      193.16       27.18 o   0.1044E-02
   8  13  -1      166.14      178.43       28.63 o   0.1103E-02
   0  15  -1     3332.89     3311.25      121.34 o   0.7138E-04
   1  15  -1      356.75      340.81       26.75 o   0.7282E-03
   2  15  -1     1111.71     1112.15       38.24 o   0.2322E-03
   3  15  -1      414.96      462.52       27.48 o   0.5824E-03
   4  15  -1     1535.10     1502.36       39.56 o   0.1718E-03
   5  15  -1       38.12       51.96       21.50 o   0.1485E-02
   6  15  -1      489.41      528.00       32.58 o   0.4966E-03
   7  15  -1       59.59       94.25       25.96 o   0.1362E-02
   0  17  -1      119.09      115.67       35.88 o   0.1292E-02
   1  17  -1     2240.76     2303.72       63.53 o   0.1053E-03
   2  17  -1      548.56      512.78       31.77 o   0.5060E-03
   3  17  -1      807.38      788.20       37.09 o   0.3379E-03
   4  17  -1       57.87       62.28       37.46 o   0.1477E-02
   5  17  -1     1431.29     1402.85       49.57 o   0.1866E-03
   6  17  -1      121.42      187.50       34.96 o   0.1040E-02
   0  19  -1      120.46      176.40       56.49 o   0.1053E-02
   1  19  -1       65.86       16.46       37.29 o   0.1540E-02
   2  19  -1      539.82      645.52       77.66 o   0.4123E-03
   3  19  -1       57.55        6.22       31.48 o   0.1707E-02
   4  19  -1       37.28       67.88       30.25 o   0.1424E-02
   5  19  -1       79.29       34.68       31.79 o   0.1500E-02
   0  21  -1      293.86      306.70       67.42 o   0.8009E-03
   1  21  -1      825.32      851.41       63.38 o   0.3236E-03
   2  21  -1      115.03      132.15       44.83 o   0.1228E-02
   3  21  -1      719.11      879.95       64.94 o   0.3074E-03
   2   0   0    40468.21    40906.85      585.69 o   0.5488E-05
   4   0   0    85000.54    84978.03     1585.68 o   0.2939E-05
   6   0   0     7391.37     7467.48      145.07 o   0.3000E-04
   8   0   0     6317.14     5949.18      140.81 o   0.3828E-04
  10   0   0      729.91      694.58       62.45 o   0.3947E-03
   1   2   0    14186.24    13778.52      133.23 o   0.1554E-04
   2   2   0     3563.00     3368.55       34.74 o   0.6927E-04
   3   2   0      351.53      364.35       14.48 o   0.6729E-03
   4   2   0     1487.56     1407.58       30.48 o   0.1811E-03
   5   2   0     6944.32     7042.47       87.44 o   0.3179E-04
   6   2   0      102.98       89.65       18.89 o   0.1384E-02
   7   2   0       -0.27       16.41       19.66 o   0.1582E-02
   8   2   0      662.38      621.90       32.11 o   0.4340E-03
   9   2   0      704.48      745.48       44.29 o   0.3780E-03
  10   2   0      -28.98        6.04       39.01 o   0.1800E-02
   0   4   0     3423.11     3162.43       43.96 o   0.7398E-04
   1   4   0     3292.01     3025.70       32.10 o   0.7658E-04
   2   4   0    16125.71    15676.94      176.92 o   0.1372E-04
   3   4   0      752.34      634.16       17.46 o   0.4078E-03
   4   4   0     3100.16     3004.29       47.92 o   0.7982E-04
   5   4   0      438.80      422.69       21.49 o   0.5941E-03
   6   4   0      661.71      625.01       27.04 o   0.4274E-03
   7   4   0        9.31       30.33       19.73 o   0.1515E-02
   8   4   0     1354.51     1375.61       43.57 o   0.1974E-03
   9   4   0       59.80       56.45       33.56 o   0.1494E-02
  10   4   0      -41.16       20.86       33.80 o   0.1558E-02
   0   6   0    22404.16    21770.70      298.24 o   0.9857E-05
   1   6   0     7704.36     7852.85       78.21 o   0.2739E-04
   2   6   0      342.00      306.98       12.40 o   0.7640E-03
   3   6   0    14696.71    14530.48      174.79 o   0.1485E-04
   4   6   0     7056.87     6959.76       97.85 o   0.3179E-04
   5   6   0      531.99      465.40       23.75 o   0.5484E-03
   6   6   0       -8.68        0.61       17.80 o   0.2690E-02
   7   6   0     3505.54     3402.94       64.64 o   0.7055E-04
   8   6   0      925.40      821.08       36.52 o   0.3316E-03
   9   6   0        7.74       27.06       27.49 o   0.1537E-02
   0   8   0     6302.32     6309.55       97.27 o   0.3473E-04
   1   8   0     1411.17     1305.75       24.31 o   0.1971E-03
   2   8   0    55010.66    55139.93      629.55 o   0.4221E-05
   3   8   0      608.85      587.77       23.81 o   0.4558E-03
   4   8   0     3081.58     3215.34       48.43 o   0.7271E-04
   5   8   0      695.22      706.29       28.29 o   0.3842E-03
   6   8   0     8117.42     7920.35      119.82 o   0.2794E-04
   7   8   0       92.71       60.16       23.58 o   0.1449E-02
   8   8   0      619.87      622.04       36.70 o   0.4382E-03
   9   8   0      107.07      115.35       28.73 o   0.1326E-02
   0  10   0      290.56      221.65       43.44 o   0.9417E-03
   1  10   0      593.37      618.86       21.30 o   0.4145E-03
   2  10   0       48.58       41.57       12.52 o   0.1524E-02
   3  10   0      109.12      132.25       14.79 o   0.1254E-02
   4  10   0       33.48       40.61       16.73 o   0.1533E-02
   5  10   0     1046.20      976.94       31.58 o   0.2758E-03
   6  10   0      193.46      213.59       25.01 o   0.9590E-03
   7  10   0      131.46      155.93       25.38 o   0.1161E-02
   8  10   0      -54.39        3.61       27.98 o   0.1930E-02
   9  10   0      124.81      116.66       35.03 o   0.1307E-02
   0  12   0    13068.69    13325.55      261.53 o   0.1627E-04
   1  12   0     1429.52     1411.38       37.51 o   0.1830E-03
   2  12   0     6450.80     6596.44       91.22 o   0.3337E-04
   3  12   0     1507.96     1624.84       33.77 o   0.1520E-03
   4  12   0     4584.22     4623.84       66.57 o   0.5034E-04
   5  12   0      341.66      332.72       20.91 o   0.7383E-03
   6  12   0     2797.71     2808.18       60.33 o   0.8774E-04
   7  12   0      506.50      555.20       37.66 o   0.4715E-03
   8  12   0      177.20      207.54       34.37 o   0.1006E-02
   0  14   0     1485.30     1535.31       59.61 o   0.1668E-03
   1  14   0      457.27      423.55       33.11 o   0.5867E-03
   2  14   0     8453.76     8501.33      117.46 o   0.2564E-04
   3  14   0        5.50        3.78       17.95 o   0.2133E-02
   4  14   0      794.21      745.97       28.95 o   0.3540E-03
   5  14   0      630.12      685.43       27.49 o   0.3895E-03
   6  14   0     2452.92     2378.52       50.67 o   0.1040E-03
   7  14   0       10.14       17.38       26.39 o   0.1577E-02
   0  16   0     1907.87     1989.52       72.99 o   0.1248E-03
   1  16   0      119.26      149.26       23.31 o   0.1192E-02
   2  16   0      237.05      229.15       30.99 o   0.9523E-03
   3  16   0      192.32      219.43       32.72 o   0.9842E-03
   4  16   0      693.51      663.45       31.20 o   0.4012E-03
   5  16   0       34.70       10.15       29.08 o   0.1632E-02
   6  16   0       31.68       29.55       28.09 o   0.1562E-02
   7  16   0       18.89       75.24       25.49 o   0.1402E-02
   0  18   0      769.28      763.71       56.25 o   0.3539E-03
   1  18   0       73.52       54.83       26.94 o   0.1458E-02
   2  18   0      515.91      593.02       33.12 o   0.4376E-03
   3  18   0      153.07      253.91       39.94 o   0.8444E-03
   4  18   0      296.49      293.54       39.99 o   0.8216E-03
   5  18   0        8.03        3.62       25.04 o   0.2029E-02
   0  20   0      467.25      381.79       86.09 o   0.6320E-03
   1  20   0      466.08      508.23       57.53 o   0.5115E-03
   2  20   0      418.14      402.26       49.93 o   0.6413E-03
   3  20   0      204.52      259.94       37.07 o   0.8618E-03
   4  20   0      199.77      299.04       34.92 o   0.7698E-03
   0  22   0      954.39      979.18      141.33 o   0.2730E-03
   1   1   1     2843.06     2776.02       23.77 o   0.8599E-04
   2   1   1    24803.85    24406.72      205.01 o   0.8929E-05
   3   1   1      672.11      648.09       16.27 o   0.4051E-03
   4   1   1     6388.56     6333.19       70.19 o   0.3520E-04
   5   1   1     1549.85     1517.19       32.52 o   0.1723E-03
   6   1   1     3068.50     2962.34       50.78 o   0.8086E-04
   7   1   1      275.82      276.15       23.80 o   0.8421E-03
   8   1   1     1470.40     1385.41       49.67 o   0.1910E-03
   9   1   1      169.47      183.61       37.79 o   0.1116E-02
  10   1   1      247.24      300.39       37.04 o   0.8085E-03
   0   3   1    27248.07    27118.21      393.97 o   0.8062E-05
   1   3   1     7816.30     7736.56       75.62 o   0.2836E-04
   2   3   1    22090.46    21916.90      202.45 o   0.9927E-05
   3   3   1    11096.34    10712.32      127.83 o   0.2017E-04
   4   3   1     8247.20     8103.67       98.26 o   0.2714E-04
   5   3   1      681.79      610.43       28.30 o   0.4338E-03
   6   3   1     2225.86     2112.93       42.66 o   0.1187E-03
   7   3   1     2029.69     2069.27       45.42 o   0.1243E-03
   8   3   1      880.51      842.64       34.72 o   0.3273E-03
   9   3   1       -4.63       43.60       38.01 o   0.1491E-02
  10   3   1      169.51      202.19       38.09 o   0.1045E-02
   0   5   1    29138.81    28592.29      481.18 o   0.7659E-05
   1   5   1     9344.23     9536.70      116.60 o   0.2226E-04
   2   5   1      524.39      485.34       13.86 o   0.5318E-03
   3   5   1     1240.55     1272.10       25.97 o   0.1981E-03
   4   5   1     6023.42     5903.25       81.18 o   0.3789E-04
   5   5   1     5209.25     5196.74       77.90 o   0.4384E-04
   6   5   1      132.43      128.31       20.26 o   0.1249E-02
   7   5   1       39.08       33.42       22.36 o   0.1546E-02
   8   5   1      148.62      212.69       25.10 o   0.9795E-03
   9   5   1      713.09      631.26       42.85 o   0.4319E-03
   0   7   1     2716.02     2574.77       49.14 o   0.9356E-04
   1   7   1     4007.19     3937.71       71.70 o   0.5902E-04
   2   7   1      648.61      578.63       16.89 o   0.4553E-03
   3   7   1      825.29      853.15       24.29 o   0.3066E-03
   4   7   1      222.83      213.83       19.78 o   0.9920E-03
   5   7   1     2222.40     2247.44       39.13 o   0.1120E-03
   6   7   1      172.56      172.47       21.83 o   0.1125E-02
   7   7   1       77.93       71.28       22.85 o   0.1438E-02
   8   7   1      165.21      185.78       25.97 o   0.1072E-02
   9   7   1      238.98      218.86       32.09 o   0.9796E-03
   0   9   1    10854.62    11319.96      212.76 o   0.1898E-04
   1   9   1     6171.04     6301.54       99.71 o   0.3487E-04
   2   9   1     5612.68     5687.25       84.52 o   0.3891E-04
   3   9   1     8621.10     8665.78      115.42 o   0.2527E-04
   4   9   1     4273.11     4274.95       61.22 o   0.5432E-04
   5   9   1      783.26      773.22       28.38 o   0.3508E-03
   6   9   1     1820.86     1761.85       46.20 o   0.1450E-03
   7   9   1     2285.28     2204.80       56.43 o   0.1145E-03
   8   9   1      469.84      535.22       35.19 o   0.5003E-03
   9   9   1       -4.45       58.02       28.04 o   0.1448E-02
   0  11   1     4818.31     4826.09      125.98 o   0.4688E-04
   1  11   1      425.64      400.29       22.89 o   0.6403E-03
   2  11   1     6054.98     6114.32      103.79 o   0.3619E-04
   3  11   1       -6.13       29.67       15.25 o   0.1514E-02
   4  11   1     2018.15     1981.85       36.24 o   0.1263E-03
   5  11   1      303.10      313.81       24.35 o   0.7980E-03
   6  11   1     1383.81     1428.17       44.14 o   0.1848E-03
   7  11   1       -9.50       17.93       24.52 o   0.1563E-02
   8  11   1      297.32      327.85       34.55 o   0.7587E-03
   0  13   1     2091.43     2030.06       86.48 o   0.1225E-03
   1  13   1     1336.29     1322.05       39.61 o   0.1981E-03
   2  13   1     5158.24     5037.97       86.80 o   0.4508E-04
   3  13   1      866.22      791.91       36.69 o   0.3294E-03
   4  13   1     1100.41     1121.89       33.78 o   0.2392E-03
   5  13   1      606.40      702.89       26.67 o   0.3873E-03
   6  13   1      855.11      824.33       31.32 o   0.3264E-03
   7  13   1      173.16      182.50       29.47 o   0.1083E-02
   8  13   1      207.43      225.11       39.60 o   0.9772E-03
   0  15   1     3539.95     3472.23       97.38 o   0.6741E-04
   1  15   1      343.57      367.20       32.34 o   0.6888E-03
   2  15   1     1271.78     1263.39       47.99 o   0.2052E-03
   3  15   1      442.12      461.30       29.88 o   0.5913E-03
   4  15   1     1599.02     1610.09       47.70 o   0.1612E-03
   5  15   1       92.01       57.56       27.25 o   0.1452E-02
   6  15   1      536.04      537.84       41.41 o   0.4983E-03
   7  15   1       22.30       88.24       30.03 o   0.1358E-02
   0  17   1      100.27       86.39       37.65 o   0.1376E-02
   1  17   1     2215.46     2105.56       58.06 o   0.1157E-03
   2  17   1      390.08      422.85       38.54 o   0.5928E-03
   3  17   1      724.92      693.58       37.67 o   0.3801E-03
   4  17   1      107.99       57.25       27.44 o   0.1442E-02
   5  17   1     1391.69     1286.44       57.44 o   0.2023E-03
   6  17   1      104.75      152.64       36.36 o   0.1144E-02
   0  19   1       92.43      173.23       42.33 o   0.1053E-02
   1  19   1      -34.85        2.70       42.71 o   0.1917E-02
   2  19   1      581.63      650.72       36.68 o   0.4122E-03
   3  19   1       23.74        4.45       31.41 o   0.1906E-02
   4  19   1       41.54       66.21       32.58 o   0.1434E-02
   5  19   1       26.62       21.27       27.08 o   0.1574E-02
   0  21   1      320.05      306.16       70.50 o   0.7915E-03
   1  21   1      960.59      864.39       63.59 o   0.3102E-03
   2  21   1      114.87      159.82       30.60 o   0.1124E-02
   3  21   1      752.66      871.75       57.03 o   0.3115E-03
   0   0   2    37398.27    37263.07      865.72 o   0.6013E-05
   2   0   2    30721.64    30589.21      324.92 o   0.7144E-05
   4   0   2     9773.50     9200.52      174.83 o   0.2355E-04
   6   0   2     4796.89     4741.80       89.04 o   0.4847E-04
   8   0   2      527.25      579.42       47.77 o   0.4676E-03
  10   0   2      469.45      495.48       56.43 o   0.5642E-03
   0   2   2      118.70       63.43        5.80 o   0.1406E-02
   1   2   2    15032.33    14578.38      126.45 o   0.1466E-04
   2   2   2     6212.89     6015.69       54.37 o   0.3709E-04
   3   2   2     8332.93     8340.34       89.29 o   0.2589E-04
   4   2   2       27.37       30.48       13.59 o   0.1550E-02
   5   2   2     5576.44     5489.11       69.65 o   0.4121E-04
   6   2   2     1417.61     1399.81       32.55 o   0.1903E-03
   7   2   2     1246.51     1226.36       37.36 o   0.2147E-03
   8   2   2       -5.06       21.53       25.87 o   0.1549E-02
   9   2   2      761.91      729.31       46.16 o   0.3760E-03
  10   2   2      141.96      214.73       36.66 o   0.1003E-02
   0   4   2     3978.72     3867.23       50.23 o   0.5921E-04
   1   4   2    15229.10    14973.37      186.47 o   0.1433E-04
   2   4   2     5277.67     4964.21       58.73 o   0.4564E-04
   3   4   2     7962.97     7938.42       91.25 o   0.2751E-04
   4   4   2      172.69      158.44       17.08 o   0.1129E-02
   5   4   2     2062.03     2065.42       42.60 o   0.1219E-03
   6   4   2     1003.52      987.19       28.43 o   0.2756E-03
   7   4   2      728.37      767.14       30.04 o   0.3517E-03
   8   4   2      119.87      175.12       24.94 o   0.1099E-02
   9   4   2       21.89       99.06       27.69 o   0.1306E-02
   0   6   2     6487.36     6571.95      157.31 o   0.3282E-04
   1   6   2    17743.06    17640.31      228.06 o   0.1222E-04
   2   6   2     4877.81     4869.23       60.37 o   0.4630E-04
   3   6   2    13943.95    14016.34      167.18 o   0.1549E-04
   4   6   2     2354.77     2400.36       44.78 o   0.1009E-03
   5   6   2     5163.46     5294.17       73.03 o   0.4244E-04
   6   6   2     1035.74     1064.23       35.49 o   0.2498E-03
   7   6   2     3754.87     3522.10       63.56 o   0.6728E-04
   8   6   2      311.02      319.40       27.87 o   0.7840E-03
   9   6   2      600.89      562.08       37.29 o   0.4769E-03
   0   8   2     9135.45     9411.72      174.98 o   0.2268E-04
   1   8   2    10889.25    10944.90      163.73 o   0.1963E-04
   2   8   2     7848.57     7945.80      112.38 o   0.2762E-04
   3   8   2     6305.67     6465.56       94.51 o   0.3424E-04
   4   8   2     3484.03     3622.70       62.05 o   0.6367E-04
   5   8   2     3047.61     3165.79       56.61 o   0.7465E-04
   6   8   2      942.67      878.63       36.62 o   0.3054E-03
   7   8   2      882.98      891.15       37.41 o   0.3064E-03
   8   8   2      556.33      524.33       38.44 o   0.5114E-03
   9   8   2      364.03      329.16       33.44 o   0.7471E-03
   0  10   2     2143.45     2172.02       47.28 o   0.1147E-03
   1  10   2      563.72      613.07       20.16 o   0.4269E-03
   2  10   2      497.18      535.29       31.31 o   0.5054E-03
   3  10   2       81.79       78.09       15.80 o   0.1429E-02
   4  10   2     1080.02     1170.51       32.87 o   0.2263E-03
   5  10   2      948.25      931.46       35.68 o   0.2911E-03
   6  10   2      103.10       85.63       20.95 o   0.1390E-02
   7  10   2      106.35      124.80       26.29 o   0.1275E-02
   8  10   2      284.14      294.48       36.98 o   0.8348E-03
   0  12   2     2280.06     2312.23       57.90 o   0.1080E-03
   1  12   2     2181.55     2172.38       48.00 o   0.1146E-03
   2  12   2      218.05      191.76       18.14 o   0.1010E-02
   3  12   2     1094.53     1086.70       40.01 o   0.2459E-03
   4  12   2     1214.53     1174.81       41.82 o   0.2256E-03
   5  12   2      812.44      842.42       34.55 o   0.3195E-03
   6  12   2       73.79       74.47       22.92 o   0.1450E-02
   7  12   2      118.22      171.62       29.85 o   0.1090E-02
   8  12   2      298.27      333.32       36.84 o   0.7557E-03
   0  14   2     4785.68     4854.86      171.33 o   0.4651E-04
   1  14   2     1510.07     1474.01       46.36 o   0.1742E-03
   2  14   2     3085.15     2935.57       68.97 o   0.7946E-04
   3  14   2     1052.81     1024.31       41.67 o   0.2567E-03
   4  14   2     2304.51     2405.04       52.87 o   0.1013E-03
   5  14   2      927.39     1000.52       37.94 o   0.2682E-03
   6  14   2      720.03      677.62       40.61 o   0.3944E-03
   7  14   2      200.65      211.00       35.97 o   0.9935E-03
   0  16   2     1647.34     1428.27       98.19 o   0.1754E-03
   1  16   2     1846.65     1808.80       62.09 o   0.1391E-03
   2  16   2      166.55      166.02       26.76 o   0.1134E-02
   3  16   2     1218.99     1369.52       44.62 o   0.1858E-03
   4  16   2      516.57      477.37       32.24 o   0.5405E-03
   5  16   2      525.56      541.28       39.32 o   0.4949E-03
   6  16   2       40.90       18.46       26.25 o   0.1556E-02
   0  18   2     1062.10     1024.03       66.29 o   0.2579E-03
   1  18   2      155.44      186.84       34.13 o   0.1042E-02
   2  18   2      361.19      427.83       41.99 o   0.5866E-03
   3  18   2      445.41      407.42       34.88 o   0.6297E-03
   4  18   2      553.53      520.00       37.02 o   0.5080E-03
   5  18   2       77.89       64.58       30.39 o   0.1454E-02
   0  20   2       14.16       90.88       43.69 o   0.1332E-02
   1  20   2     1203.92     1233.38       53.42 o   0.2125E-03
   2  20   2       29.14       38.37       37.54 o   0.1542E-02
   3  20   2     1051.07      945.10       60.90 o   0.2790E-03
   4  20   2      136.97       45.39       35.01 o   0.1453E-02
   1   1   3    23386.67    23486.86      202.60 o   0.9204E-05
   2   1   3    10280.81     9891.92      102.76 o   0.2197E-04
   3   1   3     5794.20     5733.22       65.11 o   0.3929E-04
   4   1   3      314.66      321.71       16.29 o   0.7479E-03
   5   1   3     5919.19     5867.77       75.52 o   0.3830E-04
   6   1   3     2130.73     2000.87       42.24 o   0.1267E-03
   7   1   3      184.85      181.97       22.48 o   0.1092E-02
   8   1   3        2.80       25.78       24.29 o   0.1535E-02
   9   1   3      359.64      412.74       36.47 o   0.6292E-03
   0   3   3    12217.17    12396.70      190.37 o   0.1707E-04
   1   3   3     3876.83     3872.58       43.93 o   0.5925E-04
   2   3   3     6267.81     6537.76       64.49 o   0.3282E-04
   3   3   3     4044.90     3871.03       50.72 o   0.6005E-04
   4   3   3     2856.93     2855.55       55.81 o   0.8287E-04
   5   3   3     1860.73     1927.85       40.75 o   0.1272E-03
   6   3   3     1700.63     1686.01       38.26 o   0.1536E-03
   7   3   3      955.64      941.80       33.58 o   0.2911E-03
   8   3   3       32.76      107.44       29.33 o   0.1264E-02
   9   3   3      288.88      324.61       36.44 o   0.7506E-03
   0   5   3      836.26      831.43       22.42 o   0.3177E-03
   1   5   3    10105.42    10001.75      137.90 o   0.2170E-04
   2   5   3     6376.47     6470.87       82.14 o   0.3357E-04
   3   5   3     8187.38     8273.56       90.79 o   0.2627E-04
   4   5   3      136.69      126.23       17.76 o   0.1240E-02
   5   5   3     3225.10     3207.53       59.67 o   0.7468E-04
   6   5   3      852.24      847.49       31.59 o   0.3172E-03
   7   5   3     1832.34     1883.45       44.71 o   0.1361E-03
   8   5   3      110.91      123.55       24.70 o   0.1290E-02
   9   5   3      358.14      408.17       39.30 o   0.6420E-03
   0   7   3     2271.49     2196.74       50.83 o   0.1114E-03
   1   7   3    19088.31    19283.68      248.07 o   0.1118E-04
   2   7   3     1871.84     1888.90       35.08 o   0.1355E-03
   3   7   3    14016.67    14219.34      175.61 o   0.1515E-04
   4   7   3      605.28      556.60       22.47 o   0.4745E-03
   5   7   3     4337.53     4372.37       70.79 o   0.5341E-04
   6   7   3      476.32      462.09       28.66 o   0.5765E-03
   7   7   3     2175.01     2130.52       52.76 o   0.1179E-03
   8   7   3      109.86      107.53       33.75 o   0.1334E-02
   9   7   3      462.86      395.43       37.61 o   0.6442E-03
   0   9   3     2405.56     2440.73       56.14 o   0.1026E-03
   1   9   3     2479.35     2575.29       42.26 o   0.9118E-04
   2   9   3      244.45      213.10       14.73 o   0.9767E-03
   3   9   3     3229.73     3371.66       59.95 o   0.6883E-04
   4   9   3     1187.70     1228.89       35.58 o   0.2193E-03
   5   9   3      996.96     1018.73       38.28 o   0.2556E-03
   6   9   3       54.59       57.58       24.40 o   0.1493E-02
   7   9   3      921.05      877.51       44.05 o   0.3096E-03
   8   9   3      256.41      290.46       35.22 o   0.8356E-03
   9   9   3      282.82      247.42       38.26 o   0.9014E-03
   0  11   3     4178.89     4336.79       90.82 o   0.5043E-04
   1  11   3     1876.17     1861.38       49.47 o   0.1365E-03
   2  11   3     2319.48     2364.48       49.53 o   0.1021E-03
   3  11   3      565.20      642.19       26.17 o   0.4198E-03
   4  11   3     1952.52     1970.64       52.72 o   0.1244E-03
   5  11   3      646.46      715.54       33.53 o   0.3835E-03
   6  11   3      340.94      333.19       31.87 o   0.7342E-03
   7  11   3       27.77       43.11       30.40 o   0.1525E-02
   8  11   3      360.68      336.25       39.37 o   0.7410E-03
   0  13   3     1278.61     1230.88       45.14 o   0.2081E-03
   1  13   3      321.75      295.75       17.90 o   0.7833E-03
   2  13   3      124.53      134.21       17.85 o   0.1254E-02
   3  13   3      140.69      168.64       23.46 o   0.1090E-02
   4  13   3      692.62      636.72       35.30 o   0.4113E-03
   5  13   3      316.16      348.75       33.62 o   0.7128E-03
   6  13   3        5.88        4.01       29.90 o   0.1914E-02
   7  13   3       93.62       94.12       36.98 o   0.1382E-02
   0  15   3     2406.49     2585.95       78.08 o   0.9352E-04
   1  15   3     2029.60     2042.44       47.50 o   0.1238E-03
   2  15   3      957.49      917.71       37.91 o   0.2922E-03
   3  15   3     1246.39     1293.43       48.69 o   0.2027E-03
   4  15   3     1582.86     1499.99       52.48 o   0.1726E-03
   5  15   3      689.14      749.54       36.41 o   0.3596E-03
   6  15   3      115.08      128.61       28.73 o   0.1248E-02
   7  15   3      253.30      272.28       35.29 o   0.8575E-03
   0  17   3      426.45      520.33       66.26 o   0.4799E-03
   1  17   3     1127.60     1107.03       53.07 o   0.2359E-03
   2  17   3       19.08       31.55       26.58 o   0.1555E-02
   3  17   3      888.18      893.71       47.83 o   0.2935E-03
   4  17   3      280.78      273.42       31.55 o   0.8399E-03
   5  17   3      532.06      555.83       35.01 o   0.4816E-03
   6  17   3       39.65       27.05       29.33 o   0.1549E-02
   0  19   3      432.03      431.74       49.19 o   0.6140E-03
   1  19   3      611.42      699.16       47.77 o   0.3811E-03
   2  19   3      120.25       70.12       35.18 o   0.1386E-02
   3  19   3      525.61      531.88       36.91 o   0.5078E-03
   4  19   3      129.85      182.89       32.58 o   0.1064E-02
   0  21   3       24.87       78.68       47.45 o   0.1360E-02
   1  21   3      275.19      350.32       38.93 o   0.7015E-03
   2  21   3       16.41        4.44       33.24 o   0.1882E-02
   0   0   4    10739.71    10640.54      222.39 o   0.2056E-04
   2   0   4    25744.85    26011.48      484.21 o   0.8243E-05
   4   0   4     3787.33     3451.30       84.65 o   0.6803E-04
   6   0   4     5825.26     5469.16      147.17 o   0.4104E-04
   8   0   4      525.16      539.50       46.34 o   0.5003E-03
   0   2   4     3828.42     3848.09       53.64 o   0.6040E-04
   1   2   4     6967.84     7083.94       74.85 o   0.3103E-04
   2   2   4     7324.20     7354.21       85.62 o   0.2973E-04
   3   2   4     9413.65     9463.65      124.07 o   0.2278E-04
   4   2   4     1363.66     1336.20       38.27 o   0.1979E-03
   5   2   4      947.34      892.35       40.14 o   0.3087E-03
   6   2   4     1791.47     1713.57       48.57 o   0.1488E-03
   7   2   4     2087.75     2016.49       45.73 o   0.1242E-03
   8   2   4       80.80      120.49       24.10 o   0.1293E-02
   9   2   4       16.94       80.20       33.32 o   0.1396E-02
   0   4   4     3788.15     4101.30       72.59 o   0.5411E-04
   1   4   4     2576.53     2546.05       32.03 o   0.9522E-04
   2   4   4     9511.21     9385.09      105.23 o   0.2335E-04
   3   4   4     1472.79     1577.59       48.24 o   0.1610E-03
   4   4   4      952.49      991.49       34.92 o   0.2628E-03
   5   4   4      777.34      737.88       27.62 o   0.3659E-03
   6   4   4     1999.43     1858.56       50.98 o   0.1368E-03
   7   4   4      248.34      262.36       26.70 o   0.8883E-03
   8   4   4       15.81        7.74       29.85 o   0.1711E-02
   9   4   4       83.16      121.85       33.26 o   0.1268E-02
   0   6   4      979.57     1066.41       27.40 o   0.2405E-03
   1   6   4    15023.14    15169.63      247.60 o   0.1416E-04
   2   6   4     2213.10     2281.08       48.18 o   0.1066E-03
   3   6   4     5880.76     5934.78       78.03 o   0.3842E-04
   4   6   4      466.20      441.20       26.10 o   0.5783E-03
   5   6   4     6752.80     6745.03       99.94 o   0.3316E-04
   6   6   4      584.91      643.75       35.16 o   0.4164E-03
   7   6   4      690.66      704.47       34.38 o   0.4018E-03
   8   6   4       76.76       80.55       30.58 o   0.1423E-02
   9   6   4      680.30      737.49       42.37 o   0.3744E-03
   0   8   4     6549.49     6790.28      131.41 o   0.3123E-04
   1   8   4     3976.51     4007.39       55.67 o   0.5711E-04
   2   8   4     1230.16     1290.84       31.40 o   0.2036E-03
   3   8   4     3184.77     3220.13       54.86 o   0.7270E-04
   4   8   4     3052.30     3119.69       58.55 o   0.7406E-04
   5   8   4     1021.15     1008.44       42.37 o   0.2652E-03
   6   8   4      108.12      132.59       29.32 o   0.1218E-02
   7   8   4      774.60      714.57       38.44 o   0.3760E-03
   8   8   4      567.62      552.32       36.44 o   0.4898E-03
   0  10   4     2112.43     2156.23       52.31 o   0.1139E-03
   1  10   4      564.75      564.27       19.44 o   0.4641E-03
   2  10   4     2053.68     2087.94       39.41 o   0.1187E-03
   3  10   4       79.97      106.35       24.82 o   0.1297E-02
   4  10   4     1098.81     1152.23       43.24 o   0.2284E-03
   5  10   4      510.90      558.94       33.39 o   0.4711E-03
   6  10   4      348.14      360.44       31.58 o   0.7208E-03
   7  10   4      113.65      146.62       32.06 o   0.1185E-02
   8  10   4      262.18      268.65       38.25 o   0.8805E-03
   0  12   4     7137.33     7404.29      154.14 o   0.2970E-04
   1  12   4     2107.17     2181.53       47.19 o   0.1096E-03
   2  12   4     1486.32     1488.12       36.64 o   0.1676E-03
   3  12   4     1009.29      968.26       34.97 o   0.2696E-03
   4  12   4     3559.35     3572.65       71.07 o   0.6648E-04
   5  12   4     1015.15      929.61       47.24 o   0.2808E-03
   6  12   4      267.13      259.50       36.46 o   0.8742E-03
   7  12   4      102.79       91.07       38.89 o   0.1370E-02
   0  14   4     4496.92     4570.41      100.01 o   0.5007E-04
   1  14   4     1279.25     1418.99       34.24 o   0.1810E-03
   2  14   4      950.81      949.95       34.65 o   0.2852E-03
   3  14   4     1827.12     1715.64       47.61 o   0.1473E-03
   4  14   4     2252.88     2316.69       62.80 o   0.1070E-03
   5  14   4      297.86      295.23       33.43 o   0.8267E-03
   6  14   4      271.46      281.08       35.83 o   0.8476E-03
   7  14   4      322.10      400.30       37.73 o   0.6380E-03
   0  16   4      732.35      822.58       44.54 o   0.3182E-03
   1  16   4     1099.62     1189.67       37.90 o   0.2168E-03
   2  16   4       19.86       29.26       20.32 o   0.1562E-02
   3  16   4      690.34      691.32       38.33 o   0.3921E-03
   4  16   4      346.09      322.52       38.48 o   0.7496E-03
   5  16   4      585.71      571.49       40.15 o   0.4668E-03
   6  16   4        6.31       17.21       28.55 o   0.1580E-02
   0  18   4      240.20      227.78       48.01 o   0.9356E-03
   1  18   4      142.78      155.39       35.70 o   0.1149E-02
   2  18   4       75.04       63.43       29.35 o   0.1460E-02
   3  18   4      157.64      131.87       31.52 o   0.1218E-02
   4  18   4      143.41      157.77       31.38 o   0.1137E-02
   5  18   4      184.76      129.24       90.66 o   0.1218E-02
   0  20   4       41.85       62.02       45.23 o   0.1459E-02
   1  20   4      797.13      839.70       49.03 o   0.3128E-03
   2  20   4      628.85      668.37       47.88 o   0.4062E-03
   0   1   5    18726.10    19789.10      247.74 o   0.1075E-04
   1   1   5     2558.54     2433.13       33.01 o   0.9896E-04
   2   1   5     2049.44     1917.32       40.84 o   0.1316E-03
   3   1   5     1577.81     1544.16       44.52 o   0.1613E-03
   4   1   5     8058.74     7832.89      108.25 o   0.2795E-04
   5   1   5     1078.69     1095.47       41.80 o   0.2468E-03
   6   1   5     1009.49     1021.41       43.19 o   0.2654E-03
   7   1   5      399.51      348.40       38.38 o   0.6896E-03
   8   1   5      782.98      904.32       63.50 o   0.2988E-03
   9   1   5       43.19      126.31       44.69 o   0.1225E-02
   0   3   5    10315.35    10583.17      179.18 o   0.2053E-04
   1   3   5     1791.88     1873.32       27.10 o   0.1312E-03
   2   3   5    22037.26    22917.67      247.60 o   0.9261E-05
   3   3   5      489.79      434.74       22.48 o   0.5932E-03
   4   3   5     5048.95     4939.58       85.65 o   0.4629E-04
   5   3   5     1282.77     1176.74       45.42 o   0.2213E-03
   6   3   5     3971.11     3805.44       82.89 o   0.6105E-04
   7   3   5       28.63       52.80       31.97 o   0.1491E-02
   8   3   5      904.75      909.10       59.87 o   0.3042E-03
   9   3   5      118.89      132.60       36.52 o   0.1254E-02
   0   5   5     9112.00     9045.79      171.94 o   0.2355E-04
   1   5   5      331.77      321.66       13.72 o   0.7574E-03
   2   5   5     2026.54     2003.20       34.30 o   0.1268E-03
   3   5   5     1419.73     1393.44       30.51 o   0.1850E-03
   4   5   5     3699.70     3578.11       60.77 o   0.6483E-04
   5   5   5       38.63       23.74       22.08 o   0.1551E-02
   6   5   5      195.47      245.21       21.49 o   0.9127E-03
   7   5   5      505.23      545.87       40.91 o   0.4958E-03
   8   5   5      561.70      556.83       45.46 o   0.4929E-03
   9   5   5      -36.95        3.65       34.62 o   0.1880E-02
   0   7   5     3049.67     3246.12       65.85 o   0.7108E-04
   1   7   5     2199.34     2140.75       44.11 o   0.1152E-03
   2   7   5     2917.14     3048.73       54.97 o   0.7745E-04
   3   7   5     2696.63     2733.54       49.99 o   0.8893E-04
   4   7   5      821.28      895.62       36.17 o   0.2980E-03
   5   7   5      313.13      307.36       27.68 o   0.7812E-03
   6   7   5      747.03      763.40       40.84 o   0.3621E-03
   7   7   5      511.37      615.54       39.21 o   0.4360E-03
   8   7   5      -19.16       39.32       29.79 o   0.1521E-02
   0   9   5     2521.68     2656.17       62.13 o   0.9219E-04
   1   9   5     1967.55     2085.30       49.03 o   0.1145E-03
   2   9   5     5998.95     6036.29      110.33 o   0.3690E-04
   3   9   5      691.20      726.22       28.23 o   0.3669E-03
   4   9   5     1489.17     1500.50       43.37 o   0.1755E-03
   5   9   5     1430.11     1434.37       45.84 o   0.1786E-03
   6   9   5     1168.31     1166.00       53.83 o   0.2278E-03
   7   9   5       79.09      123.57       33.87 o   0.1254E-02
   8   9   5      264.66      306.67       40.72 o   0.7914E-03
   0  11   5     9134.83     9586.74      184.64 o   0.2204E-04
   1  11   5      118.64      122.40       14.66 o   0.1277E-02
   2  11   5     2326.04     2486.11       47.51 o   0.9697E-04
   3  11   5      -20.30        0.54       20.61 o   0.2514E-02
   4  11   5     4353.85     4225.52       79.20 o   0.5388E-04
   5  11   5      152.05      156.17       29.75 o   0.1179E-02
   6  11   5     1200.89     1016.65       63.45 o   0.2585E-03
   7  11   5      -24.02        0.21       31.62 o   0.1412E-02
   0  13   5     1016.67     1131.30       40.52 o   0.2362E-03
   1  13   5      145.16      159.50       17.98 o   0.1113E-02
   2  13   5     1663.10     1645.04       46.40 o   0.1556E-03
   3  13   5      505.16      519.26       32.34 o   0.4973E-03
   4  13   5      388.47      435.14       32.08 o   0.5964E-03
   5  13   5       -2.93       10.44       27.09 o   0.1659E-02
   6  13   5      819.33      767.94       48.74 o   0.3539E-03
   7  13   5      177.10      164.26       43.80 o   0.1124E-02
   0  15   5     1565.49     1636.97       53.18 o   0.1552E-03
   1  15   5      530.52      539.20       24.22 o   0.5013E-03
   2  15   5     4018.76     3778.60       76.00 o   0.6115E-04
   3  15   5      170.93      167.58       28.34 o   0.1123E-02
   4  15   5      989.02      949.88       48.66 o   0.2820E-03
   5  15   5      300.69      295.19       37.44 o   0.8138E-03
   6  15   5      650.60      755.47       46.61 o   0.3580E-03
   0  17   5      125.38      209.12       38.60 o   0.9454E-03
   1  17   5       42.23       53.23       20.77 o   0.1471E-02
   2  17   5      118.05      139.29       27.50 o   0.1227E-02
   3  17   5      187.89      208.15       32.04 o   0.9703E-03
   4  17   5       24.21       74.01       33.69 o   0.1374E-02
   5  17   5       25.79       11.32       32.44 o   0.1618E-02
   0  19   5       78.60       54.71       43.34 o   0.1481E-02
   1  19   5      179.01      121.61       33.69 o   0.1234E-02
   2  19   5      280.76      288.16       35.27 o   0.8079E-03
   3  19   5      143.22      122.13       37.05 o   0.1257E-02
   0   0   6    16506.16    17618.03      379.01 o   0.1192E-04
   2   0   6    12365.90    12371.31      232.63 o   0.1761E-04
   4   0   6     8337.95     8249.35      177.83 o   0.2658E-04
   6   0   6     1805.69     1704.78       78.29 o   0.1487E-03
   8   0   6     1771.01     1586.13       97.46 o   0.1643E-03
   0   2   6     4536.82     4887.78       84.20 o   0.4567E-04
   1   2   6     1482.14     1550.95       25.88 o   0.1631E-03
   2   2   6      434.46      396.79       21.12 o   0.6286E-03
   3   2   6     3229.12     3074.53       54.09 o   0.7628E-04
   4   2   6     2827.20     2641.05       57.98 o   0.9106E-04
   5   2   6       24.58       48.87       22.44 o   0.1493E-02
   6   2   6       25.52       28.00       27.76 o   0.1561E-02
   7   2   6      901.57      825.31       48.11 o   0.3243E-03
   8   2   6      609.96      627.58       49.22 o   0.4433E-03
   0   4   6     9730.81    10122.53      164.31 o   0.2108E-04
   1   4   6      287.19      298.37       13.07 o   0.7704E-03
   2   4   6      191.70      235.24       12.67 o   0.8809E-03
   3   4   6       90.94       95.07       17.66 o   0.1334E-02
   4   4   6     4031.64     4104.67       66.59 o   0.5632E-04
   5   4   6      138.00      101.78       24.95 o   0.1288E-02
   6   4   6      -22.43        1.34       25.82 o   0.2481E-02
   7   4   6       12.23        4.14       32.19 o   0.1815E-02
   8   4   6      422.77      436.45       39.59 o   0.6143E-03
   0   6   6     1544.31     1681.46       39.47 o   0.1469E-03
   1   6   6     6575.31     6680.00       89.49 o   0.3289E-04
   2   6   6       88.12      115.61       13.01 o   0.1271E-02
   3   6   6     2119.87     2207.65       51.04 o   0.1117E-03
   4   6   6      790.05      717.26       31.74 o   0.3667E-03
   5   6   6     3429.65     3386.76       65.54 o   0.7003E-04
   6   6   6      -24.27       47.05       26.42 o   0.1494E-02
   7   6   6      237.30      208.75       59.29 o   0.1007E-02
   8   6   6       67.05      113.05       35.33 o   0.1281E-02
   0   8   6     3430.14     3476.74       91.90 o   0.6841E-04
   1   8   6      440.77      499.64       23.73 o   0.5220E-03
   2   8   6     3455.47     3566.22       59.92 o   0.6341E-04
   3   8   6      533.37      520.61       26.34 o   0.5062E-03
   4   8   6     1092.29     1176.10       45.65 o   0.2239E-03
   5   8   6      183.72      182.83       29.82 o   0.1089E-02
   6   8   6     1236.25     1100.51       54.62 o   0.2384E-03
   7   8   6      292.43      199.40       45.76 o   0.9970E-03
   8   8   6      -29.99       36.05       35.73 o   0.1535E-02
   0  10   6       59.68       26.54       25.18 o   0.1528E-02
   1  10   6      290.01      291.26       22.62 o   0.8221E-03
   2  10   6     2082.53     2152.69       43.02 o   0.1152E-03
   3  10   6      841.80      875.92       32.95 o   0.3030E-03
   4  10   6      -22.13       18.68       23.15 o   0.1587E-02
   5  10   6      -31.34        5.07       25.93 o   0.1871E-02
   6  10   6     1005.28      823.24       62.45 o   0.3234E-03
   7  10   6      212.10      298.07       41.62 o   0.7854E-03
   0  12   6      437.53      423.18       26.22 o   0.5970E-03
   1  12   6      641.94      662.14       39.51 o   0.4115E-03
   2  12   6     5205.82     5129.96      105.76 o   0.4399E-04
   3  12   6      347.25      386.38       30.37 o   0.6584E-03
   4  12   6      249.02      251.51       31.59 o   0.8959E-03
   5  12   6      340.27      317.64       37.04 o   0.7705E-03
   6  12   6     1121.57     1183.33       54.32 o   0.2245E-03
   7  12   6       25.03       57.39       35.29 o   0.1457E-02
   0  14   6      646.60      538.62       44.29 o   0.4907E-03
   1  14   6      474.38      493.39       22.49 o   0.5300E-03
   2  14   6     1689.64     1526.41       58.17 o   0.1661E-03
   3  14   6      724.93      705.08       39.60 o   0.3786E-03
   4  14   6      283.36      314.47       38.12 o   0.7825E-03
   5  14   6       81.95       93.66       36.12 o   0.1383E-02
   6  14   6      504.56      478.29       40.51 o   0.5484E-03
   0  16   6      249.81      241.82       27.40 o   0.8838E-03
   1  16   6       89.06       65.88       20.00 o   0.1443E-02
   2  16   6      102.64       86.87       28.23 o   0.1367E-02
   3  16   6       43.99       86.85       29.23 o   0.1374E-02
   4  16   6      -19.95       47.80       35.10 o   0.1469E-02
   5  16   6       40.46       46.18       32.69 o   0.1517E-02
   0  18   6      141.21       57.31       36.71 o   0.1429E-02
   1  18   6      490.73      406.02       36.76 o   0.6189E-03
   2  18   6      157.77      162.12       31.50 o   0.1117E-02
   3  18   6      134.10      146.04       41.79 o   0.1202E-02
   0   1   7     4564.49     4854.11       97.33 o   0.4678E-04
   1   1   7      159.26      149.80       14.32 o   0.1187E-02
   2   1   7     3134.45     3153.82       59.73 o   0.7292E-04
   3   1   7      126.56       61.74       21.39 o   0.1399E-02
   4   1   7     2349.75     2258.33       54.26 o   0.1101E-03
   5   1   7      116.16      139.61       25.90 o   0.1217E-02
   6   1   7      671.16      692.21       40.19 o   0.3880E-03
   7   1   7       81.12      103.61       51.14 o   0.1290E-02
   8   1   7      292.42      331.44       47.97 o   0.7571E-03
   0   3   7     1246.86     1344.91       54.81 o   0.1874E-03
   1   3   7     2149.10     2235.71       37.12 o   0.1071E-03
   2   3   7      863.06      825.35       36.25 o   0.3073E-03
   3   3   7      973.90      997.15       34.54 o   0.2572E-03
   4   3   7     1065.57     1050.55       39.43 o   0.2518E-03
   5   3   7     1306.76     1278.51       49.57 o   0.2034E-03
   6   3   7       35.72       53.81       28.90 o   0.1466E-02
   7   3   7      176.38      164.24       39.61 o   0.1117E-02
   8   3   7      399.32      386.57       46.53 o   0.6686E-03
   0   5   7     1257.27     1221.82       35.98 o   0.2062E-03
   1   5   7     3804.92     3975.64       54.44 o   0.5708E-04
   2   5   7     1179.28     1296.43       30.48 o   0.2027E-03
   3   5   7     4065.87     4060.53       71.74 o   0.5663E-04
   4   5   7      529.46      544.09       24.48 o   0.4769E-03
   5   5   7     1043.55      996.22       43.68 o   0.2639E-03
   6   5   7      507.22      532.85       37.34 o   0.5051E-03
   7   5   7     1056.43     1028.00       53.16 o   0.2595E-03
   8   5   7       89.34      100.29       42.85 o   0.1364E-02
   0   7   7     2004.85     2128.70       48.20 o   0.1118E-03
   1   7   7     1511.63     1599.88       32.36 o   0.1587E-03
   2   7   7     1076.26     1160.24       29.28 o   0.2293E-03
   3   7   7     1674.34     1709.01       46.51 o   0.1507E-03
   4   7   7      988.74     1025.32       33.06 o   0.2534E-03
   5   7   7      435.43      459.97       35.65 o   0.5618E-03
   6   7   7      256.77      246.14       40.76 o   0.9249E-03
   7   7   7      410.79      468.30       45.17 o   0.5647E-03
   0   9   7     2179.90     2330.45       50.17 o   0.1003E-03
   1   9   7     1938.43     1987.71       48.97 o   0.1247E-03
   2   9   7     1046.96     1227.71       33.47 o   0.2088E-03
   3   9   7     1019.53     1058.36       36.79 o   0.2467E-03
   4   9   7      968.59     1005.70       45.85 o   0.2559E-03
   5   9   7     1185.66     1155.00       52.95 o   0.2288E-03
   6   9   7      326.82      296.33       48.88 o   0.7957E-03
   7   9   7      181.82      191.39       44.47 o   0.1046E-02
   0  11   7      939.29      944.40       53.15 o   0.2737E-03
   1  11   7      262.90      267.88       24.85 o   0.8749E-03
   2  11   7      717.27      764.64       39.76 o   0.3408E-03
   3  11   7       30.04       50.97       25.10 o   0.1487E-02
   4  11   7      285.48      307.72       32.17 o   0.7671E-03
   5  11   7      111.25      153.43       33.47 o   0.1165E-02
   6  11   7      358.53      353.91       42.07 o   0.7090E-03
   0  13   7     1814.04     1835.33       48.87 o   0.1390E-03
   1  13   7      760.73      674.58       42.56 o   0.3884E-03
   2  13   7     1009.11      964.64       47.46 o   0.2705E-03
   3  13   7      146.63      157.76       34.31 o   0.1152E-02
   4  13   7      927.12      948.65       51.03 o   0.2862E-03
   5  13   7      398.74      384.67       43.05 o   0.6547E-03
   6  13   7      326.39      295.27       40.77 o   0.8017E-03
   0  15   7       91.90       51.21       34.56 o   0.1460E-02
   1  15   7      190.91      195.68       24.77 o   0.1024E-02
   2  15   7      720.68      772.89       56.96 o   0.3384E-03
   3  15   7       61.48       85.22       46.04 o   0.1354E-02
   4  15   7       36.11       10.05       33.20 o   0.1608E-02
   5  15   7      216.35      135.37       64.87 o   0.1180E-02
   0  17   7      146.79       89.56      108.30 o   0.1331E-02
   1  17   7      861.22      672.96       79.01 o   0.3848E-03
   2  17   7      512.82      492.01       47.27 o   0.5210E-03
   3  17   7      852.93      671.70       60.57 o   0.3896E-03
   0   0   8      212.25      163.52       38.19 o   0.1057E-02
   2   0   8      465.22      470.44       33.52 o   0.5841E-03
   4   0   8      184.98      149.04       37.21 o   0.1153E-02
   6   0   8      250.58      226.12       52.05 o   0.9731E-03
   0   2   8     1376.39     1450.33       57.58 o   0.1738E-03
   1   2   8      119.26      104.39       16.89 o   0.1307E-02
   2   2   8     1010.23     1010.63       36.09 o   0.2671E-03
   3   2   8      192.99      196.05       23.62 o   0.1054E-02
   4   2   8      642.22      689.00       32.69 o   0.3835E-03
   5   2   8      208.29      175.95       29.27 o   0.1043E-02
   6   2   8      306.88      321.92       39.56 o   0.7891E-03
   7   2   8       79.96      144.35       36.26 o   0.1175E-02
   0   4   8     1868.21     2015.84       56.29 o   0.1191E-03
   1   4   8     5659.13     5965.84       73.82 o   0.3691E-04
   2   4   8      726.94      718.75       31.24 o   0.3537E-03
   3   4   8     4210.81     4221.37       72.62 o   0.5474E-04
   4   4   8      887.25      889.66       39.87 o   0.2982E-03
   5   4   8     1840.16     1745.56       57.27 o   0.1452E-03
   6   4   8      144.76      130.06       41.45 o   0.1230E-02
   7   4   8      631.03      708.28       48.17 o   0.3815E-03
   0   6   8      150.64      191.42       19.07 o   0.1007E-02
   1   6   8      627.03      661.86       21.43 o   0.4013E-03
   2   6   8      283.80      306.28       18.71 o   0.7762E-03
   3   6   8      514.16      534.93       29.25 o   0.4746E-03
   4   6   8      101.30      120.98       23.45 o   0.1255E-02
   5   6   8      586.88      568.35       38.15 o   0.4731E-03
   6   6   8      143.13      108.38       39.84 o   0.1294E-02
   7   6   8      240.19      224.60       40.43 o   0.9420E-03
   0   8   8       81.12      127.31       21.44 o   0.1279E-02
   1   8   8     2775.65     2915.83       49.17 o   0.8215E-04
   2   8   8        1.56        2.22       17.45 o   0.2143E-02
   3   8   8     1723.57     1732.98       50.71 o   0.1490E-03
   4   8   8       75.72      108.45       23.05 o   0.1332E-02
   5   8   8     1262.42     1171.46       67.01 o   0.2254E-03
   6   8   8       84.32       55.47       36.28 o   0.1466E-02
   7   8   8      272.78      295.61       44.63 o   0.8246E-03
   0  10   8      670.16      659.44       31.69 o   0.4033E-03
   1  10   8      357.55      357.99       26.25 o   0.6802E-03
   2  10   8      260.07      259.36       30.43 o   0.8742E-03
   3  10   8      301.38      341.09       29.54 o   0.7105E-03
   4  10   8      371.68      380.81       39.76 o   0.6680E-03
   5  10   8      255.56      169.50       38.15 o   0.1057E-02
   6  10   8      103.83       78.10       37.49 o   0.1399E-02
   0  12   8      165.18      163.86       50.12 o   0.1095E-02
   1  12   8      150.66      140.69       24.74 o   0.1185E-02
   2  12   8      954.13      939.39       60.31 o   0.2825E-03
   3  12   8       50.70       35.40       40.84 o   0.1524E-02
   4  12   8       85.82       80.74       29.85 o   0.1409E-02
   5  12   8      104.20       64.66       34.34 o   0.1423E-02
   0  14   8      500.79      425.55      130.31 o   0.5921E-03
   1  14   8      117.41       57.81       46.64 o   0.1437E-02
   2  14   8      495.83      443.74       58.20 o   0.5661E-03
   3  14   8      200.49      148.69       41.20 o   0.1158E-02
   4  14   8      310.17      260.19       50.98 o   0.8656E-03
   0  16   8      326.66       95.05       83.76 o   0.1275E-02
   1  16   8      820.65      825.16       72.68 o   0.3297E-03
   2  16   8       77.04       44.57       39.61 o   0.1493E-02
   3  16   8      983.28      749.04      128.06 o   0.3494E-03
   0   1   9      376.73      530.21       35.89 o   0.4839E-03
   1   1   9     1929.01     1980.17       44.72 o   0.1240E-03
   2   1   9     2485.78     2450.94       50.28 o   0.9883E-04
   3   1   9     1909.36     1731.09       59.80 o   0.1434E-03
   4   1   9      259.83      257.05       28.20 o   0.8869E-03
   5   1   9      449.09      438.08       36.16 o   0.5885E-03
   6   1   9      719.23      663.98       48.54 o   0.4058E-03
   7   1   9      371.11      323.73       44.17 o   0.7445E-03
   0   3   9     1531.27     1599.68       66.31 o   0.1540E-03
   1   3   9      709.44      742.39       30.85 o   0.3636E-03
   2   3   9     2012.24     2157.67       59.12 o   0.1130E-03
   3   3   9      626.00      552.62       34.93 o   0.4682E-03
   4   3   9      938.62      858.75       41.61 o   0.3026E-03
   5   3   9      223.42      269.64       33.13 o   0.8659E-03
   6   3   9      590.56      636.95       66.31 o   0.4190E-03
   7   3   9      128.33      126.91       39.59 o   0.1259E-02
   0   5   9      954.85     1020.20       44.21 o   0.2552E-03
   1   5   9     1559.76     1685.86       34.94 o   0.1473E-03
   2   5   9     1626.25     1717.61       54.92 o   0.1506E-03
   3   5   9      753.51      872.04       34.95 o   0.3056E-03
   4   5   9      363.87      341.46       33.30 o   0.7165E-03
   5   5   9      896.27      824.91       44.63 o   0.3188E-03
   6   5   9      574.27      551.43       44.74 o   0.4922E-03
   0   7   9     1732.05     1692.25       48.33 o   0.1473E-03
   1   7   9     1772.05     1747.12       34.08 o   0.1443E-03
   2   7   9       12.94       13.51       16.13 o   0.1598E-02
   3   7   9      788.79      924.35       35.39 o   0.2841E-03
   4   7   9      783.29      732.21       51.70 o   0.3595E-03
   5   7   9      889.20      806.21       55.33 o   0.3267E-03
   6   7   9       26.96        8.13       37.08 o   0.1655E-02
   0   9   9      226.29      207.49       30.57 o   0.9719E-03
   1   9   9     1296.71     1282.44       37.74 o   0.1995E-03
   2   9   9      244.73      253.17       23.77 o   0.8742E-03
   3   9   9      991.46      899.11       57.18 o   0.2855E-03
   4   9   9      171.68      134.16       32.62 o   0.1191E-02
   5   9   9      433.90      425.85       42.11 o   0.6066E-03
   0  11   9     1540.00     1340.72      100.34 o   0.1899E-03
   1  11   9      223.77      204.40       33.77 o   0.1006E-02
   2  11   9      719.29      634.37       60.92 o   0.4017E-03
   3  11   9      276.01      219.41       41.41 o   0.9539E-03
   4  11   9      809.10      786.89       45.57 o   0.3409E-03
   5  11   9       27.99       44.27       34.07 o   0.1512E-02
   0  13   9     1487.40     1159.77       98.87 o   0.2231E-03
   1  13   9      123.34      162.63       30.56 o   0.1112E-02
   2  13   9      162.37      220.74       42.75 o   0.9509E-03
   3  13   9      331.68      233.71       56.66 o   0.8980E-03
   4  13   9      722.99      663.82       56.72 o   0.4064E-03
   0  15   9      423.70      284.59       68.04 o   0.7777E-03
   1  15   9      304.09      254.35       75.28 o   0.8634E-03
   2  15   9      346.33      251.21       52.44 o   0.8566E-03
   0   0  10     1754.77     1621.10      106.85 o   0.1526E-03
   2   0  10     2856.91     2994.15       81.22 o   0.8100E-04
   4   0  10      654.96      629.53       53.12 o   0.4211E-03
   6   0  10     1194.64      949.30       79.52 o   0.2799E-03
   0   2  10      726.00      698.98       50.72 o   0.3792E-03
   1   2  10       19.22       30.96       18.66 o   0.1548E-02
   2   2  10     1554.86     1522.77       53.50 o   0.1665E-03
   3   2  10       17.72        3.82       24.50 o   0.1740E-02
   4   2  10      293.93      363.56       33.57 o   0.6750E-03
   5   2  10       67.00       50.51       31.49 o   0.1490E-02
   6   2  10      615.60      574.75       46.30 o   0.4596E-03
   0   4  10       47.73       75.91       31.51 o   0.1421E-02
   1   4  10      326.12      366.09       24.47 o   0.6740E-03
   2   4  10     1677.69     1445.59       55.91 o   0.1707E-03
   3   4  10      296.24      293.47       33.10 o   0.8129E-03
   4   4  10        7.04       28.24       27.73 o   0.1533E-02
   5   4  10      197.38      157.23       34.42 o   0.1133E-02
   6   4  10      392.18      362.79       42.59 o   0.6855E-03
   0   6  10       94.47       98.12       25.43 o   0.1344E-02
   1   6  10       91.21      130.50       18.87 o   0.1235E-02
   2   6  10       20.73       68.29       26.96 o   0.1416E-02
   3   6  10      237.34      193.72       34.32 o   0.1024E-02
   4   6  10       59.25       74.71       31.04 o   0.1414E-02
   5   6  10       17.51       31.06       42.06 o   0.1530E-02
   0   8  10      868.52      980.93       45.15 o   0.2727E-03
   1   8  10      181.67      167.77       23.81 o   0.1109E-02
   2   8  10      186.99      130.23       24.04 o   0.1188E-02
   3   8  10      126.16      121.79       32.42 o   0.1270E-02
   4   8  10      575.98      551.13       47.89 o   0.4883E-03
   5   8  10      122.54       90.94       36.59 o   0.1355E-02
   0  10  10      986.84      895.85       42.35 o   0.2902E-03
   1  10  10      401.23      346.08       32.57 o   0.6883E-03
   2  10  10      478.29      313.22       39.33 o   0.7275E-03
   3  10  10      173.39      178.15       39.17 o   0.1094E-02
   4  10  10      610.13      552.99       57.32 o   0.4711E-03
   0  12  10     2084.47     1692.58      110.33 o   0.1437E-03
   1  12  10       61.94        7.05       29.51 o   0.1679E-02
   2  12  10      381.58      457.53       49.05 o   0.5706E-03
   3  12  10       16.95       11.18       45.62 o   0.1626E-02
   0   1  11      810.07      651.56       57.68 o   0.3967E-03
   1   1  11      272.70      284.70       29.00 o   0.7988E-03
   2   1  11      530.93      571.85       35.61 o   0.4544E-03
   3   1  11      130.62      141.40       30.58 o   0.1194E-02
   4   1  11      485.74      442.12       37.58 o   0.5809E-03
   5   1  11      170.73      102.21       38.98 o   0.1278E-02
   0   3  11     1720.88     1430.35       77.46 o   0.1743E-03
   1   3  11      254.62      289.56       26.27 o   0.7934E-03
   2   3  11      619.31      748.94       47.77 o   0.3490E-03
   3   3  11      275.25      258.63       48.97 o   0.8630E-03
   4   3  11      702.82      657.26       44.17 o   0.4033E-03
   5   3  11       95.04       79.58       36.73 o   0.1404E-02
   0   5  11      277.53      236.31       43.55 o   0.9156E-03
   1   5  11      369.62      356.41       31.00 o   0.6910E-03
   2   5  11      114.36      113.09       30.59 o   0.1303E-02
   3   5  11      124.75      177.05       33.90 o   0.1067E-02
   4   5  11      106.16      168.87       32.24 o   0.1085E-02
   0   7  11      111.33       97.09       28.79 o   0.1342E-02
   1   7  11       72.77      103.89       29.60 o   0.1315E-02
   2   7  11      127.26      123.68       30.00 o   0.1215E-02
   3   7  11       33.02       51.66       37.50 o   0.1489E-02
   4   7  11       38.95       48.52       32.02 o   0.1506E-02
   0   9  11      283.58      277.29       35.63 o   0.8368E-03
   1   9  11      453.48      537.35       33.52 o   0.4820E-03
   2   9  11      303.87      312.90       34.44 o   0.7779E-03
   3   9  11      430.98      476.25       44.79 o   0.5390E-03
   0  11  11      491.70      403.25       63.15 o   0.6207E-03
   1  11  11      120.09       38.17       35.60 o   0.1472E-02
   0   0  12      226.87      235.77       63.64 o   0.9686E-03
   2   0  12        3.33      100.03       62.05 o   0.1257E-02
   0   2  12     1034.69      884.10       73.58 o   0.2938E-03
   1   2  12       56.41       27.85       34.48 o   0.1528E-02
   2   2  12      192.77      169.66       34.99 o   0.1101E-02
   3   2  12       71.42        8.40       28.72 o   0.1629E-02
   0   4  12      344.09      210.21       47.56 o   0.9356E-03
   1   4  12      570.74      551.88       39.14 o   0.4756E-03
   2   4  12      -10.82       11.16       31.82 o   0.1597E-02
   3   4  12      270.13      403.64       46.36 o   0.6067E-03
   0   6  12      -17.20        7.81       39.75 o   0.1658E-02
   1   6  12      251.90      211.23       39.59 o   0.9759E-03
   2   6  12      262.96      238.73       37.23 o   0.9054E-03
